# Supplementary material for: Reverse total shoulder arthroplasty versus locked plate fixation for proximal humeral fractures in the elderly: a systematic review
Source: PLoS One. 2025 Feb 27;20(2):e0317005. doi: 10.1371/journal.pone.0317005 (PMC11867317; doi:10.1371/journal.pone.0317005)
Supplement: S3 File — (XLSX) [file pone.0317005.s003.xlsx]

## Sheet: Tabelle1
Table of all included and excluded studies with reasons for exclusion
Iking et al. Reverse total shoulder arthroplasty versus locked plate fixation for proximal humeral fractures in the elderly: a systematic review.
ID	Study	Included?	Reasons for exclusion
1	Abdelhady AM. Timing of shoulder arthroplasty in comminuted proximal humerus fracture, how much does it matter? Eur J Orthop Surg Traumatol. 2013 Jul;23(5):515-9. doi: 10.1007/s00590-012-1025-9. Epub 2012 Jul 1. PMID: 23412158.	no	Hemiarthroplasty
2	Acevedo D, Loy BN, Lee B, Omid R, Itamura J. Mixing implants of differing metallic composition in the treatment of upper-extremity fractures. Orthopedics. 2013 Sep;36(9):e1175-9. doi: 10.3928/01477447-20130821-21. Erratum in: Orthopedics. 2014 Feb;37(2):77. Loy, Bo Nasymuth [corrected to Loy, Bo Nasmyth]. PMID: 24025010.	no	No CMS used
3	Acklin YP, Stoffel K, Sommer C. A prospective analysis of the functional and radiological outcomes of minimally invasive plating in proximal humerus fractures. Injury. 2013 Apr;44(4):456-60. doi: 10.1016/j.injury.2012.09.010. Epub 2012 Oct 5. PMID: 23043975.	no	Time of treatment before 2011, Age < 65 years
4	Akyürek M, Koraman E, Iyetin Y, Akan M. Should valgus-impacted proximal humerus fractures necessarily be operated on? Radiological versus functional results. Turk J Med Sci. 2023 Feb 26;53(5):1094-1104. doi: 10.55730/1300-0144.5674. PMID: 38813009; PMCID: PMC10763785.	no	Surgical technique not defined
5	Alentorn-Geli E, Guirro P, Santana F, Torrens C. Treatment of fracture sequelae of the proximal humerus: comparison of hemiarthroplasty and reverse total shoulder arthroplasty. Arch Orthop Trauma Surg. 2014 Nov;134(11):1545-50. doi: 10.1007/s00402-014-2074-9. Epub 2014 Aug 20. PMID: 25138037.	no	Time of treatment before 2011
6	Aliuddin AM, Idrees Z, Rahim Najjad MK, Ali Shah SA. Functional Outcome Of Proximal Humeral Fractures Treated With Philos Plate In Adults. J Ayub Med Coll Abbottabad. 2016 Apr-Jun;28(2):337-340. PMID: 28718565.	no	No CMS used, Age < 65 years
7	Arias-Buría JL, Valero-Alcaide R, Cleland JA, Salom-Moreno J, Ortega-Santiago R, Atín-Arratibel MA, Fernández-de-las-Peñas C. Inclusion of trigger point dry needling in a multimodal physical therapy program for postoperative shoulder pain: a randomized clinical trial. J Manipulative Physiol Ther. 2015 Mar-Apr;38(3):179-87. doi: 10.1016/j.jmpt.2014.11.007. Epub 2015 Feb 7. PMID: 25666690.	no	Age < 65 years
8	Assunção JH, Malavolta EA, Beraldo RA, Gracitelli MEC, Bordalo-Rodrigues M, Ferreira Neto AA. Impact of shoulder rotation on neck-shaft angle: A clinical study. Orthop Traumatol Surg Res. 2017 Oct;103(6):865-868. doi: 10.1016/j.otsr.2017.04.007. Epub 2017 May 30. PMID: 28576698.	no	No CMS used
9	Ayyash AM, Bui TM, O'Brien MJ, Mulcahey MK. Management of Posttraumatic Avascular Necrosis of the Proximal Humerus. Orthopedics. 2021 Nov-Dec;44(6):367-375. doi: 10.3928/01477447-20211001-02. Epub 2021 Oct 1. PMID: 34618643.	no	Review
10	Azoury SC, Shammas RL, Othman S, Sergesketter A, Brigman BE, Nguyen JC, Arkader A, Weber KL, Erdmann D, Levin LS, Kovach SJ, Innocenti M. Outcomes following Free Fibula Physeal Transfer for Pediatric Proximal Humerus Reconstruction: An International Multi-Institutional Study. Plast Reconstr Surg. 2023 Apr 1;151(4):805-813. doi: 10.1097/PRS.0000000000010001. Epub 2022 Dec 6. PMID: 36729876.	no	Age < 65 years
11	Bachelier F, Pizanis A, Schwitalla J, Pohlemann T, Kohn D, Wirbel R. Treatment for displaced proximal humerus fractures: comparison of interlocking plate fixation versus minimal invasive techniques. Eur J Orthop Surg Traumatol. 2014 Jul;24(5):707-14. doi: 10.1007/s00590-013-1235-9. Epub 2013 Jun 1. PMID: 23728442.	no	Time of treatment before 2011, Age < 65 years
12	Baertl S, Alt V, Rupp M. Surgical enhancement of fracture healing - operative vs. nonoperative treatment. Injury. 2021 Jun;52 Suppl 2:S12-S17. doi: 10.1016/j.injury.2020.11.049. Epub 2020 Nov 17. PMID: 33234264.	no	No PHF, no LPF/RTSA
13	Barbier D, De Billy B, Gicquel P, Bourelle S, Journeau P. Is the Clavicula Pro Humero Technique of Value for Reconstruction After Resection of the Proximal Humerus in Children? Clin Orthop Relat Res. 2017 Oct;475(10):2550-2561. doi: 10.1007/s11999-017-5438-y. Epub 2017 Jul 11. PMID: 28699149; PMCID: PMC5599409.	no	Time of treatment before 2011, Age < 65 years
14	Baudi P, Campochiaro G, Serafini F, Gazzotti G, Matino G, Rovesta C, Catani F. Hemiarthroplasty versus reverse shoulder arthroplasty: comparative study of functional and radiological outcomes in the treatment of acute proximal humerus fracture. Musculoskelet Surg. 2014 Apr;98 Suppl 1:19-25. doi: 10.1007/s12306-014-0322-3. Epub 2014 Mar 23. PMID: 24659199.	no	Time of treatment before 2011
15	Bayrak A, Duramaz A, Koluman A, Kural C, Ziroğlu N, Gözügül K, Peker G. Does plate-screw density affect the functional outcomes in the treatment of proximal humerus fractures? Ulus Travma Acil Cerrahi Derg. 2022 Jun;28(6):824-831. doi: 10.14744/tjtes.2021.99078. PMID: 35652884; PMCID: PMC10443008.	no	Time of treatment before 2011, Age < 65 years
16	Beeres FJP, Hallensleben NDL, Rhemrev SJ, Goslings JC, Oehme F, Meylaerts SAG, Babst R, Schep NWL. Plate fixation of the proximal humerus: an international multicentre comparative study of postoperative complications. Arch Orthop Trauma Surg. 2017 Dec;137(12):1685-1692. doi: 10.1007/s00402-017-2790-z. Epub 2017 Sep 19. PMID: 28929389.	no	No CMS used
17	Bekmezci T, Çepni SK. Subgroups and differences of fixation in 3-part proximal humerus fractures. Ulus Travma Acil Cerrahi Derg. 2023 May;29(5):627-632. doi: 10.14744/tjtes.2022.95482. PMID: 37145051; PMCID: PMC10277327.	no	only LPF (no comparison group for network analysis)
18	Biermann N, Schirren M, Siebenbürger G, Fleischhacker E, Helfen T, Böcker W, Ockert B. Glenohumeral joint lavage does not affect clinical outcomes in open reduction and internal fixation of displaced intracapsular proximal humeral fractures: a prospective, randomized, double-blinded trial. J Shoulder Elbow Surg. 2020 Sep;29(9):1758-1764. doi: 10.1016/j.jse.2020.04.026. Epub 2020 Jun 9. PMID: 3281…	no	Age < 65 years
19	Bjørdal J, Fraser AN, Wagle TM, Kleven L, Lien OA, Eilertsen L, Mader K, Apold H, Larsen LB, Madsen JE, Fjalestad T. A cost-effectiveness analysis of reverse total shoulder arthroplasty compared with locking plates in the management of displaced proximal humerus fractures in the elderly: the DelPhi trial. J Shoulder Elbow Surg. 2022 Oct;31(10):2187-2195. doi: 10.1016/j.jse.2022.05.022. Epub 2022 …	no	No CMS used
20	Blonna D, Barbasetti N, Banche G, Cuffini AM, Bellato E, Massè A, Marenco S, Battiston B, Castoldi F. Incidence and risk factors for acute infection after proximal humeral fractures: a multicenter study. J Shoulder Elbow Surg. 2014 Apr;23(4):528-35. doi: 10.1016/j.jse.2013.07.058. Epub 2013 Nov 1. PMID: 24188683.	no	No CMS used, Age < 65 years
21	Bockmann B, Buecking B, Franz D, Zettl R, Ruchholtz S, Mohr J. Mid-term results of a less-invasive locking plate fixation method for proximal humeral fractures: a prospective observational study. BMC Musculoskelet Disord. 2015 Jul 4;16:160. doi: 10.1186/s12891-015-0618-y. PMID: 26141352; PMCID: PMC4491200.	no	Time of treatment before 2011, Age < 65 years
22	Bonnevialle N, Ohl X, Clavert P, Favard L, Frégeac A, Obert L, Chantelot C, Gallinet D, Boileau P. Should the supraspinatus tendon be excised in the case of reverse shoulder arthroplasty for fracture? Eur J Orthop Surg Traumatol. 2020 Feb;30(2):231-235. doi: 10.1007/s00590-019-02572-7. Epub 2019 Oct 4. PMID: 31586235.	no	Age < 65 years
23	Bonnevialle N, Tournier C, Clavert P, Ohl X, Sirveaux F, Saragaglia D; la Société française de chirurgie orthopédique et traumatologique. Hemiarthroplasty versus reverse shoulder arthroplasty in 4-part displaced fractures of the proximal humerus: Multicenter retrospective study. Orthop Traumatol Surg Res. 2016 Sep;102(5):569-73. doi: 10.1016/j.otsr.2016.02.014. Epub 2016 Apr 23. PMID: 27118097.	no	Time of treatment before 2011
24	Boons HW, Goosen JH, van Grinsven S, van Susante JL, van Loon CJ. Hemiarthroplasty for humeral four-part fractures for patients 65 years and older: a randomized controlled trial. Clin Orthop Relat Res. 2012 Dec;470(12):3483-91. doi: 10.1007/s11999-012-2531-0. Epub 2012 Aug 16. PMID: 22895694; PMCID: PMC3492647.	no	Time of treatment before 2011
25	Boudard G, Pomares G, Milin L, Lemonnier I, Coudane H, Mainard D, Delagoutte JP. Locking plate fixation versus antegrade nailing of 3- and 4-part proximal humerus fractures in patients without osteoporosis. Comparative retrospective study of 63 cases. Orthop Traumatol Surg Res. 2014 Dec;100(8):917-24. doi: 10.1016/j.otsr.2014.09.021. Epub 2014 Nov 13. PMID: 25453929.	no	Time of treatment before 2011
26	Boyer P, Couffignal C, Bahman M, Mylle G, Rousseau MA, Dukan R. Displaced three and four part proximal humeral fractures: prospective controlled randomized open-label two-arm study comparing intramedullary nailing and locking plate. Int Orthop. 2021 Nov;45(11):2917-2926. doi: 10.1007/s00264-021-05217-9. Epub 2021 Sep 23. PMID: 34554308.	no	Mean follow-up time > 60 months
27	Boyle MJ, Youn SM, Frampton CM, Ball CM. Functional outcomes of reverse shoulder arthroplasty compared with hemiarthroplasty for acute proximal humeral fractures. J Shoulder Elbow Surg. 2013 Jan;22(1):32-7. doi: 10.1016/j.jse.2012.03.006. Epub 2012 May 29. PMID: 22652065.	no	Time of treatment before 2011
28	Brorson S, Olsen BS, Frich LH, Jensen SL, Sørensen AK, Krogsgaard M, Hróbjartsson A. Surgeons agree more on treatment recommendations than on classification of proximal humeral fractures. BMC Musculoskelet Disord. 2012 Jun 27;13:114. doi: 10.1186/1471-2474-13-114. PMID: 22738149; PMCID: PMC3495208.	no	No CMS used
29	Brorson S, Viberg B, Gundtoft P, Jalal B, Ohrt-Nissen S. Epidemiology and trends in management of acute proximal humeral fractures in adults: an observational study of 137,436 cases from the Danish National Patient Register, 1996-2018. Acta Orthop. 2022 Sep 20;93:750-755. doi: 10.2340/17453674.2022.4578. PMID: 36148615; PMCID: PMC9500535.	no	Time of treatment before 2011, Age < 65 years
30	Brunner A, Thormann S, Babst R. Minimally invasive percutaneous plating of proximal humeral shaft fractures with the Proximal Humerus Internal Locking System (PHILOS). J Shoulder Elbow Surg. 2012 Aug;21(8):1056-63. doi: 10.1016/j.jse.2011.05.016. Epub 2011 Aug 26. PMID: 21872493.	no	Time of treatment before 2011
31	Bue M, Bright E, Thillemann TM, Mosegaard SB, Hansen TB, Klebe T, Mechlenburg I, Stilling M. Osteoporosis does not affect bone mineral density change in the proximal humerus or the functional outcome after open reduction and internal fixation of unilateral displaced 3- or 4-part fractures at 12-month follow-up. J Shoulder Elbow Surg. 2023 Feb;32(2):292-301. doi: 10.1016/j.jse.2022.07.008. Epub 20…	no	only LPF (no comparison group for network analysis)
32	Buecking B, Mohr J, Bockmann B, Zettl R, Ruchholtz S. Deltoid-split or deltopectoral approaches for the treatment of displaced proximal humeral fractures? Clin Orthop Relat Res. 2014 May;472(5):1576-85. doi: 10.1007/s11999-013-3415-7. Epub 2013 Dec 11. PMID: 24326593; PMCID: PMC3971224.	no	Time of treatment before 2011
33	Burgmeier R, Bolia IK, Gipsman A, Jalali O, Weber AE. Plate fixation versus intramedullary nailing of proximal humerus fractures: an ACS NSQIP-based comparative analysis over 8 years. Eur J Orthop Surg Traumatol. 2021 Jan;31(1):33-41. doi: 10.1007/s00590-020-02734-y. Epub 2020 Jul 8. PMID: 32642807.	no	Time of treatment before 2011, no CMS used
34	Burke NG, Kennedy J, Cousins G, Fitzpatrick D, Mullett H. Locking plate fixation with and without inferomedial screws for proximal humeral fractures: a biomechanical study. J Orthop Surg (Hong Kong). 2014 Aug;22(2):190-4. doi: 10.1177/230949901402200215. PMID: 25163953.	no	synthetic humerus model
35	Caforio M, Maniscalco P. The importance of early rehabilitation in proximal humeral fracture: A clinical trial of efficacy and safety of a new endomedullary nail. J Back Musculoskelet Rehabil. 2017;30(2):195-202. doi: 10.3233/BMR-160732. PMID: 27392846.	no	No LPF/RTSA
36	Cai M, Tao K, Yang C, Li S. Internal fixation versus shoulder hemiarthroplasty for displaced 4-part proximal humeral fractures in elderly patients. Orthopedics. 2012 Sep;35(9):e1340-6. doi: 10.3928/01477447-20120822-19. PMID: 22955399.	no	Time of treatment before 2011
37	Cai P, Yang Y, Xu Z, Wang Z, Zhou X, Yang T. Anatomic locking plates for complex proximal humeral fractures: anatomic neck fractures versus surgical neck fractures. J Shoulder Elbow Surg. 2019 Mar;28(3):476-482. doi: 10.1016/j.jse.2018.08.012. Epub 2018 Oct 31. PMID: 30391184.	no	Age < 65 years
38	Çaliskan E, Doğan Ö. PHILOS plate versus nonoperative treatment in 2-, 3-, and 4-part proximal humeral fractures: Comparison with healthy control subjects. J Orthop Surg (Hong Kong). 2019 Sep-Dec;27(3):2309499019875169. doi: 10.1177/2309499019875169. PMID: 31547747.	no	Age < 65 years
39	Cancio-Bello AM, Barlow JD. Avascular Necrosis and Posttraumatic Arthritis After Proximal Humerus Fracture Internal Fixation: Evaluation and Management. Curr Rev Musculoskelet Med. 2023 Feb;16(2):66-74. doi: 10.1007/s12178-022-09818-8. Epub 2023 Jan 13. PMID: 36637717; PMCID: PMC9889581.	no	Review
40	Capriccioso CE, Zuckerman JD, Egol KA. Initial varus displacement of proximal humerus fractures results in similar function but higher complication rates. Injury. 2016 Apr;47(4):909-13. doi: 10.1016/j.injury.2016.01.021. Epub 2016 Feb 5. PMID: 26878816.	no	Time of treatment before 2011, Age < 65 years
41	Carbone S, Papalia M, Arceri V, Placidi S, Carbone A, Mezzoprete R. Humeral head inferior subluxation in proximal humerus fractures. Int Orthop. 2018 Apr;42(4):901-907. doi: 10.1007/s00264-017-3682-0. Epub 2017 Nov 7. PMID: 29116358.	no	Surgical technique not defined
42	Carbone S, Tangari M, Gumina S, Postacchini R, Campi A, Postacchini F. Percutaneous pinning of three- or four-part fractures of the proximal humerus in elderly patients in poor general condition: MIROS® versus traditional pinning. Int Orthop. 2012 Jun;36(6):1267-73. doi: 10.1007/s00264-011-1474-5. Epub 2012 Jan 18. PMID: 22252413; PMCID: PMC3353076.	no	Time of treatment before 2011
43	Cha SM, Shin HD, Kim KC, Kang DH. Flexible intramedullary nailing in simple bone cysts of the proximal humerus: prospective study for high-risk cases of pathologic fracture. J Pediatr Orthop B. 2013 Sep;22(5):475-80. doi: 10.1097/BPB.0b013e32835ec6ad. PMID: 23443143.	no	Time of treatment before 2011, pathological fractures
44	Chalmers PN, Romeo AA, Nicholson GP, Boileau P, Keener JD, Gregory JM, Salazar DH, Tashjian RZ. Humeral Bone Loss in Revision Total Shoulder Arthroplasty: the Proximal Humeral Arthroplasty Revision Osseous inSufficiency (PHAROS) Classification System. Clin Orthop Relat Res. 2019 Feb;477(2):432-441. doi: 10.1097/CORR.0000000000000590. PMID: 30601321; PMCID: PMC6370107.	no	No CMS used
45	Chalmers PN, Slikker W 3rd, Mall NA, Gupta AK, Rahman Z, Enriquez D, Nicholson GP. Reverse total shoulder arthroplasty for acute proximal humeral fracture: comparison to open reduction-internal fixation and hemiarthroplasty. J Shoulder Elbow Surg. 2014 Feb;23(2):197-204. doi: 10.1016/j.jse.2013.07.044. Epub 2013 Sep 27. PMID: 24076000.	no	No CMS used
46	Chang, HH., Lim, JR., Lee, KH. et al. The biomechanical effect of fibular strut grafts on humeral surgical neck fractures with lateral wall comminution. Sci Rep 13, 3744 (2023). https://doi.org/10.1038/s41598-023-30935-y	no	Cadaver study
47	Chaus GW, Carry PM, Pishkenari AK, Hadley-Miller N. Operative versus nonoperative treatment of displaced proximal humeral physeal fractures: a matched cohort. J Pediatr Orthop. 2015 Apr-May;35(3):234-9. doi: 10.1097/BPO.0000000000000265. PMID: 25075898.	no	No CMS used, Age < 65 years
48	Chen AC, Chiu CH, Hsu KY, Chan YS. Influence of age, gender, and radiographic features on the deltoid splitting approach for surgical osteosynthesis in displaced proximal humerus fractures: a comparison study. BMC Musculoskelet Disord. 2017 Nov 28;18(1):495. doi: 10.1186/s12891-017-1840-6. PMID: 29179714; PMCID: PMC5704527.	no	Time of treatment before 2011, Age < 65 years
49	Chen CY, Chang HW, Hsieh SL, Chang CC, Tsai CH, Chen YW, Lin TL, Hsu CJ. Preliminary clinical and radiographic outcomes of proximal humeral fractures: comparison of ALPS and PHILOS plating in Asian patients in Taiwan. J Orthop Surg Res. 2020 Aug 28;15(1):364. doi: 10.1186/s13018-020-01846-9. PMID: 32859221; PMCID: PMC7456013.	no	Age < 65 years
50	Chen CY, Chang HW, Hsieh SL, Chang CC, Tsai CH, Chen YW, Lin TL, Hsu CJ. Preliminary clinical and radiographic outcomes of proximal humeral fractures: comparison of ALPS and PHILOS plating in Asian patients in Taiwan. J Orthop Surg Res. 2020 Aug 28;15(1):364. doi: 10.1186/s13018-020-01846-9. PMID: 32859221; PMCID: PMC7456013.	no	Age < 65 years
51	Chen H, Ji X, Gao Y, Zhang L, Zhang Q, Liang X, Tang P. Comparison of intramedullary fibular allograft with locking compression plate versus shoulder hemi-arthroplasty for repair of osteoporotic four-part proximal humerus fracture: Consecutive, prospective, controlled, and comparative study. Orthop Traumatol Surg Res. 2016 May;102(3):287-92. doi: 10.1016/j.otsr.2015.12.021. Epub 2016 Mar 3. PMID:…	no	Time of treatment before 2011, Age < 65 years
52	Chen H, Zhou Q, Liu J. Combination of locking plate and anti-osteoporosis drug for the treatment of senior osteoporotic proximal humeral fractures. Pak J Pharm Sci. 2017 May;30(3(Special)):1129-1132. PMID: 28671095.	no	No CMS used
53	Chen JL, Chang FC, Lin SJ, Chuang PY, Peng KT, Huang KC, Huang TW. The outcome of surgical management of proximal humeral fractures using locking plates: comparison between locking plates with different geometry. J Shoulder Elbow Surg. 2018 Dec;27(12):2159-2166. doi: 10.1016/j.jse.2018.05.033. Epub 2018 Jul 13. PMID: 30017232.	no	Time of treatment before 2011, Age < 65 years
54	Chen X, Yu ZX, Wang HY, Shen F, Lin GB, Wang S, Yin ZS. Proximal humeral internal locking plate combined with a custom neutral-position shoulder and elbow sling for proximal humerus fractures: A randomized study. Medicine (Baltimore). 2019 Apr;98(17):e15271. doi: 10.1097/MD.0000000000015271. PMID: 31027081; PMCID: PMC6831283.	no	Age < 65 years
55	Chivot M, Lami D, Bizzozero P, Galland A, Argenson JN. Three- and four-part displaced proximal humeral fractures in patients older than 70 years: reverse shoulder arthroplasty or nonsurgical treatment? J Shoulder Elbow Surg. 2019 Feb;28(2):252-259. doi: 10.1016/j.jse.2018.07.019. Epub 2018 Oct 19. PMID: 30348542.	no	Time of treatment before 2011
56	Cho CH, Jung GH, Song KS. Tension suture fixation using 2 washers for proximal humeral fractures. Orthopedics. 2012 Mar;35(3):202-5. doi: 10.3928/01477447-20120222-05. PMID: 22385595.	no	No CMS used
57	Chou YC, Tseng IC, Chiang CW, Wu CC. Shoulder hemiarthroplasty for proximal humeral fractures: comparisons between the deltopectoral and anterolateral deltoid-splitting approaches. J Shoulder Elbow Surg. 2013 Aug;22(8):e1-7. doi: 10.1016/j.jse.2012.10.039. Epub 2013 Jan 16. PMID: 23333173.	no	Time of treatment before 2011
58	Chow RM, Begum F, Beaupre LA, Carey JP, Adeeb S, Bouliane MJ. Proximal humeral fracture fixation: locking plate construct ± intramedullary fibular allograft. J Shoulder Elbow Surg. 2012 Jul;21(7):894-901. doi: 10.1016/j.jse.2011.04.015. Epub 2011 Jul 22. PMID: 21782474.	no	Cadaver study
59	Cognetti DJ, Hughes JD, Sprowls GR, McDonough CM, Sabzevari S, Barrow AE, Lin A. Proximal humerus fracture management and outcomes are distinctly different for individuals 60 years of age or younger: a systematic review. JSES Rev Rep Tech. 2023 Feb 1;3(2):142-149. doi: 10.1016/j.xrrt.2023.01.002. PMID: 37588434; PMCID: PMC10426625.	no	Systematic review
60	Colasanti CA, Anil U, Rodriguez K, Levin JM, Leucht P, Simovitch RW, Zuckerman JD. Optimal combination of arthroplasty type, fixation method, and postoperative rehabilitation protocol for complex proximal humerus fractures in the elderly: a network meta-analysis. J Shoulder Elbow Surg. 2024 Oct;33(10):e559-e574. doi: 10.1016/j.jse.2024.03.040. Epub 2024 May 10. PMID: 38734127.	no	Meta analysis
61	Combined Randomised and Observational Study of Surgery for Fractures in the Distal Radius in the Elderly (CROSSFIRE) Study Group; Lawson A, Naylor JM, Buchbinder R, Ivers R, Balogh ZJ, Smith P, Xuan W, Howard K, Vafa A, Perriman D, Mittal R, Yates P, Rieger B, Smith G, Adie S, Elkinson I, Kim W, Sungaran J, Latendresse K, Wong J, Viswanathan S, Landale K, Drobetz H, Tran P, Page R, Beattie S, Mul…	no	no PHF
62	Cuff DJ, Pupello DR. Comparison of hemiarthroplasty and reverse shoulder arthroplasty for the treatment of proximal humeral fractures in elderly patients. J Bone Joint Surg Am. 2013 Nov 20;95(22):2050-5. doi: 10.2106/JBJS.L.01637. PMID: 24257664.	no	Time of treatment before 2011
63	Cuff DJ, Simon P, Gorman RA 2nd. Randomized prospective evaluation of the use of tranexamic acid and effects on blood loss for proximal humeral fracture surgery. J Shoulder Elbow Surg. 2020 Aug;29(8):1627-1632. doi: 10.1016/j.jse.2020.04.016. Epub 2020 Jun 9. PMID: 32713466.	no	No CMS used
64	Cunningham DJ, LaRose MA, Anakwenze OA, Klifto CS, Richard MJ, Ruch DS, Gage MJ. Fracture location impacts opioid demand in upper extremity fracture surgery. Injury. 2021 Aug;52(8):2314-2321. doi: 10.1016/j.injury.2021.05.026. Epub 2021 May 20. PMID: 34059324.	no	Time of treatment before 2011
65	Cuny C, Goetzmann T, Dedome D, Gross JB, Irrazi M, Berrichi A, Mayer J, Le Coadou PY, Precup S, Galois L, Mainard D. Antegrade nailing evolution for proximal humeral fractures, the Telegraph IV(®): a study of 67 patients. Eur J Orthop Surg Traumatol. 2015 Feb;25(2):287-95. doi: 10.1007/s00590-014-1493-1. Epub 2014 Jun 20. PMID: 24947347; PMCID: PMC4300429.	no	Time of treatment before 2011
66	Da Silva T, Rummel F, Knop C, Merkle T. Comparing iatrogenic radial nerve lesions in humeral shaft fractures treated with helical or straight PHILOS plates: a 10-year retrospective cohort study of 62 cases. Arch Orthop Trauma Surg. 2020 Dec;140(12):1931-1937. doi: 10.1007/s00402-020-03438-y. Epub 2020 Apr 6. PMID: 32253549.	no	Time of treatment before 2011
67	Dai J, Chai Y, Wang C, Wen G. Meta-analysis comparing locking plate fixation with hemiarthroplasty for complex proximal humeral fractures. Eur J Orthop Surg Traumatol. 2014 Apr;24(3):305-13. doi: 10.1007/s00590-013-1179-0. Epub 2013 Feb 7. PMID: 23412320.	no	Meta analysis
68	D'Ambrosi R, Palumbo F, Barbato A, Facchini RM. A prospective study for the treatment of proximal humeral fractures with the Galaxy Fixation System. Musculoskelet Surg. 2017 Apr;101(1):11-17. doi: 10.1007/s12306-016-0434-z. Epub 2016 Nov 7. PMID: 27822870.	no	Age < 65 years
69	Dasari SP, Kerzner B, Fortier LM, Rea PM, Bodendorfer BM, Chahla J, Garrigues GE, Verma NN. Improved outcomes for proximal humerus fracture open reduction internal fixation augmented with a fibular allograft in elderly patients: a systematic review and meta-analysis. J Shoulder Elbow Surg. 2022 Apr;31(4):884-894. doi: 10.1016/j.jse.2021.11.004. Epub 2021 Dec 11. PMID: 34906682.	no	Systematic review
70	Day JS, MacDonald DW, Olsen M, Getz C, Williams GR, Kurtz SM. Polyethylene wear in retrieved reverse total shoulder components. J Shoulder Elbow Surg. 2012 May;21(5):667-74. doi: 10.1016/j.jse.2011.03.012. Epub 2011 Jul 2. PMID: 21724419; PMCID: PMC3189419.	no	Age < 65 years
71	de Kruijf M, Vroemen JP, de Leur K, van der Voort EA, Vos DI, Van der Laan L. Proximal fractures of the humerus in patients older than 75 years of age: should we consider operative treatment? J Orthop Traumatol. 2014 Jun;15(2):111-5. doi: 10.1007/s10195-013-0273-8. PMID: 24233865; PMCID: PMC4033798.	no	Time of treatment before 2011
72	Dezfuli B, King JJ, Farmer KW, Struk AM, Wright TW. Outcomes of reverse total shoulder arthroplasty as primary versus revision procedure for proximal humerus fractures. J Shoulder Elbow Surg. 2016 Jul;25(7):1133-7. doi: 10.1016/j.jse.2015.12.002. Epub 2016 Feb 17. PMID: 26897312.	no	Time of treatment before 2011
73	Di Martino A, Pederiva D, Bordini B, Brunello M, Tassinari L, Rossomando V, Faldini C. What is the middle term survival of reverse shoulder arthroplasty? A retrospective observational registry-based study. Eur J Orthop Surg Traumatol. 2023 Aug;33(6):2639-2644. doi: 10.1007/s00590-023-03488-z. Epub 2023 Feb 15. PMID: 36790449.	no	Time of treatment before 2011, CMS not used
74	Dietz SO, Hartmann F, Schwarz T, Nowak TE, Enders A, Kuhn S, Hofmann A, Rommens PM. Retrograde nailing versus locking plate osteosynthesis of proximal humeral fractures: a biomechanical study. J Shoulder Elbow Surg. 2012 May;21(5):618-24. doi: 10.1016/j.jse.2011.04.013. Epub 2011 Jul 31. PMID: 21803607.	no	Cadaver study
75	Dillon MT, Prentice HA, Burfeind WE, Chan PH, Navarro RA. The increasing role of reverse total shoulder arthroplasty in the treatment of proximal humerus fractures. Injury. 2019 Mar;50(3):676-680. doi: 10.1016/j.injury.2019.01.034. Epub 2019 Jan 30. PMID: 30738568.	no	Time of treatment before 2011
76	Dixit A, Cautela FS, Cooper CS, Beyer GA, Messina JC, Mait JE, Shah NV, Diebo BG, Paulino CB, Urban WP. ORIF versus arthroplasty for open proximal humerus fractures: Nationwide Inpatient Sample data between 1998 and 2013. J Orthop Traumatol. 2018 Aug 22;19(1):12. doi: 10.1186/s10195-018-0503-1. PMID: 30132086; PMCID: PMC6103959.	no	Time of treatment before 2011
77	Djebara A, Boulnois I, El Fatayri B, Mertl P, David E. Incidence of secondary displacement after osteosynthesis of proximal humerus fractures: a retrospective study of 185 cases. Acta Orthop Belg. 2023 Sep;89(3):531-538. doi: 10.52628/89.3.8939. PMID: 37935239.	no	Time of treatment before 2011, CMS not used
78	Doll J, Neide A, Mick P, Brunnemer U, Schmidmaier G, Fischer C. Functional outcome and CEUS-assessed deltoid muscle vitality after fracture-specific versus standard prosthetic design in reverse shoulder arthroplasty for trauma. J Orthop Res. 2023 Mar;41(3):489-499. doi: 10.1002/jor.25392. Epub 2022 Jun 14. PMID: 35662238.	no	Follow-up < 12 months
79	Donohue DM, Santoni BG, Stoops TK, Tanner G, Diaz MA, Mighell M. Biomechanical Comparison of 3 Inferiorly Directed Versus 3 Superiorly Directed Locking Screws on Stability in a 3-Part Proximal Humerus Fracture Model. J Orthop Trauma. 2018 Jun;32(6):306-312. doi: 10.1097/BOT.0000000000001112. PMID: 29401089.	no	Cadaver study
80	Doursounian L, Le Sant A, Mauprivez R, Miquel A, Beauthier-Landauer V. Open reduction and internal fixation of three- and four-part proximal humeral fractures by intra-focal distraction: observational study of twenty five cases. Int Orthop. 2016 Nov;40(11):2373-2382. doi: 10.1007/s00264-015-3109-8. Epub 2016 Jan 21. PMID: 26796547.	no	Time of treatment before 2011
81	Duquin TR, Jacobson JA, Sanchez-Sotelo J, Sperling JW, Cofield RH. Unconstrained shoulder arthroplasty for treatment of proximal humeral nonunions. J Bone Joint Surg Am. 2012 Sep 5;94(17):1610-7. doi: 10.2106/JBJS.J.01975. PMID: 22992852.	no	Time of treatment before 2011
82	Egol KA, Forman J, Ong C, Rosenberg A, Karia R, Zuckerman JD. Regional anesthesia improves outcome in patients undergoing proximal humerus fracture repair. Bull Hosp Jt Dis (2013). 2014;72(3):231-6. PMID: 25429392.	no	No CMS used
83	Erdogan M, Desteli EE, Imren Y, Yüce M, Büyükceran I, Karadeniz E. Is attention deficit and hyperactivity disorder a risk factor for sustaining fractures of proximal humerus? Acta Chir Orthop Traumatol Cech. 2014;81(3):221-6. PMID: 24945391.	no	Time of treatment before 2011, no CMS used
84	Erickson BJ, Harris JD, Romeo AA. The Effect of Humeral Inclination on Range of Motion in Reverse Total Shoulder Arthroplasty: A Systematic Review. Am J Orthop (Belle Mead NJ). 2016 May-Jun;45(4):E174-9. PMID: 27327922.	no	Systematic review
85	Esenyel CZ, Dedeoğlu S, Imren Y, Kahraman S, Çakar M, Öztürk K. Relationship between axillary nerve and percutaneously inserted proximal humeral locking plate: a cadaver study. Acta Orthop Traumatol Turc. 2014;48(5):553-7. doi: 10.3944/AOTT.2014.13.0083. PMID: 25429582.	no	Cadaver study
86	Euler SA, Hengg C, Kolp D, Wambacher M, Kralinger F. Lack of fifth anchoring point and violation of the insertion of the rotator cuff during antegrade humeral nailing: pitfalls in straight antegrade humeral nailing. Bone Joint J. 2014 Feb;96-B(2):249-53. doi: 10.1302/0301-620X.96B2.31293. PMID: 24493192.	no	Age < 65 years
87	Falez F, Papalia M, Greco A, Teti A, Favetti F, Panegrossi G, Casella F, Necozione S. Minimally invasive plate osteosynthesis in proximal humeral fractures: one-year results of a prospective multicenter study. Int Orthop. 2016 Mar;40(3):579-85. doi: 10.1007/s00264-015-3069-z. Epub 2015 Dec 19. PMID: 26686493.	no	Time of treatment before 2011, Age < 65 years
88	Fang C, Yee DK, Wong TM, Fang E, Pun T, Lau TW, Wong J, Leung F, Liu R, Cheung CC, Tipoe GL, Leung F. Differences in soft tissue damage using a percutaneous versus open approach for antegrade straight humeral nailing: a quantitative and qualitative anatomical study. J Orthop Surg (Hong Kong). 2021 May-Aug;29(2):23094990211010548. doi: 10.1177/23094990211010548. PMID: 34008454.	no	Cadaver study
89	Ferrel JR, Trinh TQ, Fischer RA. Reverse total shoulder arthroplasty versus hemiarthroplasty for proximal humeral fractures: a systematic review. J Orthop Trauma. 2015 Jan;29(1):60-8. doi: 10.1097/BOT.0000000000000224. PMID: 25186842.	no	Systematic review
90	Fischer C, Frank M, Kunz P, Tanner M, Weber MA, Moghaddam A, Schmidmaier G, Hug A. Dynamic contrast-enhanced ultrasound (CEUS) after open and minimally invasive locked plating of proximal humerus fractures. Injury. 2016 Aug;47(8):1725-31. doi: 10.1016/j.injury.2016.05.005. Epub 2016 May 14. PMID: 27242329.	no	Time of treatment before 2011, Age < 65 years
91	Fischer C, Frank M, Kunz P, Tanner M, Weber MA, Moghaddam A, Schmidmaier G, Hug A. Dynamic contrast-enhanced ultrasound (CEUS) after open and minimally invasive locked plating of proximal humerus fractures. Injury. 2016 Aug;47(8):1725-31. doi: 10.1016/j.injury.2016.05.005. Epub 2016 May 14. PMID: 27242329.	no	No CMS used
92	Fjalestad T, Hole MØ, Hovden IA, Blücher J, Strømsøe K. Surgical treatment with an angular stable plate for complex displaced proximal humeral fractures in elderly patients: a randomized controlled trial. J Orthop Trauma. 2012 Feb;26(2):98-106. doi: 10.1097/BOT.0b013e31821c2e15. PMID: 21804410.	no	Age < 65 years
93	Fjalestad T, Hole MØ. Displaced proximal humeral fractures: operative versus non-operative treatment--a 2-year extension of a randomized controlled trial. Eur J Orthop Surg Traumatol. 2014 Oct;24(7):1067-73. doi: 10.1007/s00590-013-1403-y. Epub 2014 Jan 11. PMID: 24413845.	no	Age < 65 years
94	Fjalestad T, Iversen P, Hole MØ, Smedsrud M, Madsen JE. Clinical investigation for displaced proximal humeral fractures in the elderly: a randomized study of two surgical treatments: reverse total prosthetic replacement versus angular stable plate Philos (The DELPHI-trial). BMC Musculoskelet Disord. 2014 Sep 28;15:323. doi: 10.1186/1471-2474-15-323. PMID: 25261913; PMCID: PMC4247153.	no	No CMS used
95	Fraser AN, Bjørdal J, Wagle TM, Karlberg AC, Lien OA, Eilertsen L, Mader K, Apold H, Larsen LB, Madsen JE, Fjalestad T. Reverse Shoulder Arthroplasty Is Superior to Plate Fixation at 2 Years for Displaced Proximal Humeral Fractures in the Elderly: A Multicenter Randomized Controlled Trial. J Bone Joint Surg Am. 2020 Mar 18;102(6):477-485. doi: 10.2106/JBJS.19.01071. Erratum in: J Bone Joint Surg …	yes	included
96	Freude T, Schroeter S, Plecko M, Bahrs C, Martetschlaeger F, Kraus TM, Stoeckle U, Doebele S. Dynamic-locking-screw (DLS)-leads to less secondary screw perforations in proximal humerus fractures. BMC Musculoskelet Disord. 2014 Jun 4;15:194. doi: 10.1186/1471-2474-15-194. PMID: 24894637; PMCID: PMC4057594.	no	Time of treatment before 2011
97	Freynik F, Freynik S, Zenker W, Pflugmacher R. Winkelstabile Marknagelosteosynthese von proximalen Humerusfrakturen mittels "Varion-Humerusnagel-System" [Angular and sliding stable internal fixation of proximal humerus fractures using the "Varion" intramedullary nail]. Z Orthop Unfall. 2013 Aug;151(4):343-9. German. doi: 10.1055/s-0033-1350626. Epub 2013 Aug 20. PMID: 23963981.	no	No LPF/RTSA
98	Gadea F, Favard L, Boileau P, Cuny C, d'Ollone T, Saragaglia D, Sirveaux F; SOFCOT. Fixation of 4-part fractures of the proximal humerus: Can we identify radiological criteria that support locking plates or IM nailing? Comparative, retrospective study of 107 cases. Orthop Traumatol Surg Res. 2016 Dec;102(8):963-970. doi: 10.1016/j.otsr.2016.09.015. Epub 2016 Nov 3. PMID: 27818186.	no	Time of treatment before 2011, Age < 65 years
99	Gallinet D, Cazeneuve JF, Boyer E, Menu G, Obert L, Ohl X, Bonnevialle N, Valenti P, Boileau P; Société Française de Chirurgie Orthopédique et Traumatologique (SoFCOT). Reverse shoulder arthroplasty for recent proximal humerus fractures: Outcomes in 422 cases. Orthop Traumatol Surg Res. 2019 Sep;105(5):805-811. doi: 10.1016/j.otsr.2019.03.019. Epub 2019 Jul 3. PMID: 31279769.	no	Age < 65 years
100	Gallinet D, Ohl X, Decroocq L, Dib C, Valenti P, Boileau P; French Society for Orthopaedic Surgery (SOFCOT). Is reverse total shoulder arthroplasty more effective than hemiarthroplasty for treating displaced proximal humerus fractures in older adults? A systematic review and meta-analysis. Orthop Traumatol Surg Res. 2018 Oct;104(6):759-766. doi: 10.1016/j.otsr.2018.04.025. Epub 2018 Jun 30. PMID:…	no	Systematic review
101	Garcia T, Fragão-Marques M, Pimentão P, Pinto M, Pedro I, Martins C. Tranexamic acid in total shoulder arthroplasty under regional anesthesia: a randomized, single blinded, controlled trial. Braz J Anesthesiol. 2022 Mar-Apr;72(2):220-227. doi: 10.1016/j.bjane.2021.02.011. Epub 2021 Feb 6. PMID: 35144837; PMCID: PMC9373691.	no	No CMS used
102	García-Virto V, Santiago-Maniega S, Llorente-Peris A, Simón-Pérez C, Álvarez-Ramos BA, García-Florez L, Aguado HJ. MIPO helical pre-contoured plates in diaphyseal humeral fractures with proximal extension. Surgical technique and results. Injury. 2021 Jul;52 Suppl 4:S125-S130. doi: 10.1016/j.injury.2021.01.049. Epub 2021 Feb 13. PMID: 33678466.	no	Age < 65 years
103	Garrigues GE, Johnston PS, Pepe MD, Tucker BS, Ramsey ML, Austin LS. Hemiarthroplasty versus reverse total shoulder arthroplasty for acute proximal humerus fractures in elderly patients. Orthopedics. 2012 May;35(5):e703-8. doi: 10.3928/01477447-20120426-25. PMID: 22588413.	no	Follow-up > 60 months, Time of treatment before 2011
104	Ge W, Sun Q, Li G, Lu G, Cai M, Li S. Efficacy comparison of intramedullary nails, locking plates and conservative treatment for displaced proximal humeral fractures in the elderly. Clin Interv Aging. 2017 Nov 29;12:2047-2054. doi: 10.2147/CIA.S144084. PMID: 29238180; PMCID: PMC5713686.	no	Time of treatment before 2011, Age < 65 years
105	Gomberawalla MM, Miller BS, Coale RM, Bedi A, Gagnier JJ. Meta-analysis of joint preservation versus arthroplasty for the treatment of displaced 3- and 4-part fractures of the proximal humerus. Injury. 2013 Nov;44(11):1532-9. doi: 10.1016/j.injury.2013.03.030. Epub 2013 May 9. PMID: 23664063.	no	Time of treatment before 2011
106	Goodnough LH, Campbell ST, Githens TC, DeBaun MR, Bishop JA, Gardner MJ. Intramedullary Cage Fixation for Proximal Humerus Fractures Has Low Reoperation Rates at 1 Year: Results of a Multicenter Study. J Orthop Trauma. 2020 Apr;34(4):193-198. doi: 10.1097/BOT.0000000000001712. PMID: 31809419.	no	No LPF/RTSA
107	Gracitelli ME, Malavolta EA, Assunção JH, Kojima KE, dos Reis PR, Silva JS, Ferreira Neto AA, Hernandez AJ. Locking intramedullary nails compared with locking plates for two- and three-part proximal humeral surgical neck fractures: a randomized controlled trial. J Shoulder Elbow Surg. 2016 May;25(5):695-703. doi: 10.1016/j.jse.2016.02.003. PMID: 27085296.	no	Time of treatment before 2011, Age < 65 years
108	Greiwe RM, Vargas-Ariza R, Bigliani LU, Levine WN, Ahmad CS. Hemiarthroplasty for head-split fractures of the proximal humerus. Orthopedics. 2013 Jul;36(7):e905-11. doi: 10.3928/01477447-20130624-21. PMID: 23823048.	no	Age < 65 years
109	Gulotta LV. Reverse shoulder arthroplasty provided better functional outcomes than hemiarthroplasty for acute proximal humeral fractures. J Bone Joint Surg Am. 2015 May 20;97(10):861. doi: 10.2106/JBJS.9710.ebo103. PMID: 25995500.	no	No CMS used
110	Gumina S, Baudi P, Candela V, Campochiaro G. Hertel 7 fracture of the humeral head. Can two different fixation systems (Diphos/PHP) lead to different outcomes? A retrospective study. Injury. 2016 Oct;47 Suppl 4:S59-S63. doi: 10.1016/j.injury.2016.07.051. Epub 2016 Aug 3. PMID: 27496723.	no	Time of treatment before 2011, Age < 65 years
111	Gupta AK, Harris JD, Erickson BJ, Abrams GD, Bruce B, McCormick F, Nicholson GP, Romeo AA. Surgical management of complex proximal humerus fractures-a systematic review of 92 studies including 4500 patients. J Orthop Trauma. 2015 Jan;29(1):54-9. doi: 10.1097/BOT.0000000000000229. PMID: 25162974.	no	systematic review
112	Haasters F, Siebenbürger G, Helfen T, Daferner M, Böcker W, Ockert B. Complications of locked plating for proximal humeral fractures-are we getting any better? J Shoulder Elbow Surg. 2016 Oct;25(10):e295-303. doi: 10.1016/j.jse.2016.02.015. Epub 2016 Apr 11. PMID: 27079217.	no	Time of treatment before 2011
113	Hageman MG, Jayakumar P, King JD, Guitton TG, Doornberg JN, Ring D; Science of Variation Group. The factors influencing the decision making of operative treatment for proximal humeral fractures. J Shoulder Elbow Surg. 2015 Jan;24(1):e21-6. doi: 10.1016/j.jse.2014.05.013. Epub 2014 Aug 29. PMID: 25168346.	no	No CMS used
114	Handoll HH, Brorson S. Interventions for treating proximal humeral fractures in adults. Cochrane Database Syst Rev. 2015 Nov 11;(11):CD000434. doi: 10.1002/14651858.CD000434.pub4. Update in: Cochrane Database Syst Rev. 2022 Jun 21;6:CD000434. doi: 10.1002/14651858.CD000434.pub5. PMID: 26560014.	no	Systematic review
115	Handoll HH, Elliott J, Thillemann TM, Aluko P, Brorson S. Interventions for treating proximal humeral fractures in adults. Cochrane Database Syst Rev. 2022 Jun 21;6(6):CD000434. doi: 10.1002/14651858.CD000434.pub5. PMID: 35727196; PMCID: PMC9211385.	no	Systematic review
116	Handoll HH, Keding A, Corbacho B, Brealey SD, Hewitt C, Rangan A. Five-year follow-up results of the PROFHER trial comparing operative and non-operative treatment of adults with a displaced fracture of the proximal humerus. Bone Joint J. 2017 Mar;99-B(3):383-392. doi: 10.1302/0301-620X.99B3.BJJ-2016-1028. PMID: 28249980; PMCID: PMC5404240.	no	Time of treatment before 2011, Age < 65 years, no CMS used
117	Harnoss T, Felkel B, Döbele S, Schreiber U, Lenich A. Virtual morphological comparison of three intramedullary nailing systems for the treatment of proximal humeral fractures. Injury. 2014 Jan;45 Suppl 1:S24-8. doi: 10.1016/j.injury.2013.10.039. Epub 2013 Nov 1. PMID: 24268131.	no	No CMS used
118	Harrison AK, Gruson KI, Zmistowski B, Keener J, Galatz L, Williams G, Parsons BO, Flatow EL. Intermediate outcomes following percutaneous fixation of proximal humeral fractures. J Bone Joint Surg Am. 2012 Jul 3;94(13):1223-8. doi: 10.2106/JBJS.J.01371. PMID: 22760391.	no	Time of treatment before 2011
119	Hattrup SJ, Waldrop R, Sanchez-Sotelo J. Reverse Total Shoulder Arthroplasty for Posttraumatic Sequelae. J Orthop Trauma. 2016 Feb;30(2):e41-7. doi: 10.1097/BOT.0000000000000416. PMID: 26270461.	no	Time of treatment before 2011, Age < 65 years
120	Hattrup SJ, Waldrop R, Sanchez-Sotelo J. Reverse Total Shoulder Arthroplasty for Posttraumatic Sequelae. J Orthop Trauma. 2016 Feb;30(2):e41-7. doi: 10.1097/BOT.0000000000000416. PMID: 26270461.	no	Age < 65 years
121	Hauschild O, Konrad G, Audige L, de Boer P, Lambert SM, Hertel R, Südkamp NP. Operative versus non-operative treatment for two-part surgical neck fractures of the proximal humerus. Arch Orthop Trauma Surg. 2013 Oct;133(10):1385-93. doi: 10.1007/s00402-013-1798-2. Epub 2013 Jul 3. PMID: 23820852.	no	No LPF/RTSA
122	Helfen T, Siebenbürger G, Fleischhacker E, Gleich J, Böcker W, Ockert B. Operative treatment of 2-part surgical neck type fractures of the proximal humerus in the elderly: Cement augmented locking plate PHILOS™ vs. proximal humerus nail multiloc®. Injury. 2020 Oct;51(10):2245-2252. doi: 10.1016/j.injury.2020.06.026. Epub 2020 Jun 16. PMID: 32624208.	no	Age < 65 years
123	Helfen T, Siebenbürger G, Mayer M, Böcker W, Ockert B, Haasters F. Operative treatment of 2-part surgical neck fractures of the proximal humerus (AO 11-A3) in the elderly: Cement augmented locking plate Philos™ vs. proximal humerus nail MultiLoc®. BMC Musculoskelet Disord. 2016 Oct 28;17(1):448. doi: 10.1186/s12891-016-1302-6. PMID: 27793135; PMCID: PMC5084335.	no	Age < 65 years
124	Hengg C, Nijs S, Klopfer T, Jaeger M, Platz A, Pohlemann T, Babst R, Franke J, Kralinger F. Cement augmentation of the proximal humerus internal locking system in elderly patients: a multicenter randomized controlled trial. Arch Orthop Trauma Surg. 2019 Jul;139(7):927-942. doi: 10.1007/s00402-019-03142-6. Epub 2019 Feb 25. PMID: 30805708; PMCID: PMC6570671.	yes	included
125	Henkelmann R, Hepp P, Mester B, Dudda M, Braun PJ, Kleen S, Zellner J, Galler M, Koenigshausen M, Schildhauer TA, Saier T, Trulson I, Dey Hazra RO, Lill H, Glaab R, Bolt B, Wagner M, Raschke MJ, Katthagen JC. Assessment of Complication Risk in the Treatment of Proximal Humerus Fractures: A Retrospective Analysis of 4019 Patients. J Clin Med. 2023 Feb 25;12(5):1844. doi: 10.3390/jcm12051844. PMID:…	no	No CMS used
126	Heo SM, Faulkner H, An V, Symes M, Nandapalan H, Sivakumar B. Outcomes following reverse total shoulder arthroplasty vs operative fixation for proximal humerus fractures: a systematic review and meta-analysis. Ann R Coll Surg Engl. 2024 Sep;106(7):562-568. doi: 10.1308/rcsann.2022.0120. Epub 2023 Dec 1. PMID: 38038170; PMCID: PMC11365726.	no	Systematic review
127	Hepp P, Theopold J, Jarvers JS, Marquaß B, von Dercks N, Josten C. Multiplanare Rekonstruktion mit mobilem 3D-Bildwandler. Operative Versorgung proximaler Humerusfrakturen [Multiplanar reconstruction with mobile 3D image intensifier. Surgical treatment of proximal humerus fractures]. Unfallchirurg. 2014 May;117(5):437-44. German. doi: 10.1007/s00113-013-2367-4. PMID: 23703621.	no	Age < 65 years
128	Hernández-Elena J, de la Red-Gallego MÁ, Garcés-Zarzalejo C, Pascual-Carra MA, Pérez-Aguilar MD, Rodríguez-López T, Alfonso-Fernández A, Pérez-Núñez MI. Evaluación de resultados funcionales y Notching tras el tratamiento de fracturas de húmero mediante artroplastia total invertida a medio plazo [Treatment of proximal humeral fractures by reverse shoulder arthroplasty: mid-term evaluation of funct…	no	Time of treatment before 2011
129	Hettrich CM, Neviaser A, Beamer BS, Paul O, Helfet DL, Lorich DG. Locked plating of the proximal humerus using an endosteal implant. J Orthop Trauma. 2012 Apr;26(4):212-5. doi: 10.1097/BOT.0b013e318243909c. PMID: 22337487.	no	No CMS used
130	Hinds RM, Garner MR, Tran WH, Lazaro LE, Dines JS, Lorich DG. Geriatric proximal humeral fracture patients show similar clinical outcomes to non-geriatric patients after osteosynthesis with endosteal fibular strut allograft augmentation. J Shoulder Elbow Surg. 2015 Jun;24(6):889-96. doi: 10.1016/j.jse.2014.10.019. Epub 2014 Dec 4. PMID: 25483905.	no	Time of treatment before 2011
131	Holschen M, Körting M, Khourdaji P, Bockmann B, Schulte TL, Witt KA, Steinbeck J. Treatment of proximal humerus fractures using reverse shoulder arthroplasty: do the inclination of the humeral component and the lateral offset of the glenosphere influence the clinical outcome and tuberosity healing? Arch Orthop Trauma Surg. 2022 Dec;142(12):3817-3826. doi: 10.1007/s00402-021-04281-5. Epub 2022 Jan…	yes	included
132	Horst K, Hildebrand F, Pfeifer R, Köppen K, Lichte P, Pape HC, Dienstknecht T. Plate osteosynthesis versus hemiarthroplasty in proximal humerus fractures--does routine screening of systemic inflammatory biomarkers makes sense? Eur J Med Res. 2015 Jan 14;20(1):5. doi: 10.1186/s40001-014-0079-z. PMID: 25585544; PMCID: PMC4307175.	no	No CMS used
133	Howard L, Berdusco R, Momoli F, Pollock J, Liew A, Papp S, Lalonde KA, Gofton W, Ruggiero S, Lapner P. Open reduction internal fixation vs non-operative management in proximal humerus fractures: a prospective, randomized controlled trial protocol. BMC Musculoskelet Disord. 2018 Aug 18;19(1):299. doi: 10.1186/s12891-018-2223-3. PMID: 30121091; PMCID: PMC6098830.	no	Age < 65 years
134	Hsiao CK, Tsai YJ, Yen CY, Lee CH, Yang TY, Tu YK. Intramedullary cortical bone strut improves the cyclic stability of osteoporotic proximal humeral fractures. BMC Musculoskelet Disord. 2017 Feb 2;18(1):64. doi: 10.1186/s12891-017-1421-8. PMID: 28153021; PMCID: PMC5290624.	no	Cadaver study
135	Huang H. Treatment of the surgical neck fracture of the humerus with a novel external fixator in the elderly with osteoporosis: biomechanical analysis. BMC Musculoskelet Disord. 2019 May 15;20(1):218. doi: 10.1186/s12891-019-2599-8. PMID: 31092231; PMCID: PMC6521449.	no	Cadaver study
136	Huff LR, Taylor PA, Jani J, Owen JR, Wayne JS, Boardman ND 3rd. Proximal humeral fracture fixation: a biomechanical comparison of two constructs. J Shoulder Elbow Surg. 2013 Jan;22(1):129-36. doi: 10.1016/j.jse.2012.01.003. Epub 2012 Apr 21. PMID: 22525938.	no	Cadaver study
137	Hung CY, Yeh CY, Wen PC, Yeh WL, Lin SJ. The effect of medial calcar support on proximal humeral fractures treated with locking plates. J Orthop Surg Res. 2022 Oct 28;17(1):467. doi: 10.1186/s13018-022-03337-5. PMID: 36307815; PMCID: PMC9617439.	no	No LPF/RTSA
138	Huntley SR, Lehtonen EJ, Robin JX, Arguello AM, Rouleau DM, Brabston EW, Ponce BA, Momaya AM. Outcomes of surgical fixation of greater tuberosity fractures: A systematic review. Orthop Traumatol Surg Res. 2020 Oct;106(6):1119-1126. doi: 10.1016/j.otsr.2020.05.005. Epub 2020 Sep 12. PMID: 32933866.	no	Systematic review
139	Hussain S, Ahmad M, Muzaffar T. Open reduction and internal fixation for displaced supracondylar fractures of the humerus in children with crossed K-wires via lateral approach. Chin J Traumatol. 2014;17(3):130-5. PMID: 24889974.	no	Age < 65 years
140	Huttunen TT, Launonen AP, Pihlajamäki H, Kannus P, Mattila VM. Trends in the surgical treatment of proximal humeral fractures - a nationwide 23-year study in Finland. BMC Musculoskelet Disord. 2012 Dec 29;13:261. doi: 10.1186/1471-2474-13-261. PMID: 23273247; PMCID: PMC3537526.	no	Time of treatment before 2011
141	Iglesias-Rodríguez S, Domínguez-Prado DM, García-Reza A, Fernández-Fernández D, Pérez-Alfonso E, García-Piñeiro J, Castro-Menéndez M. Epidemiology of proximal humerus fractures. J Orthop Surg Res. 2021 Jun 22;16(1):402. doi: 10.1186/s13018-021-02551-x. PMID: 34158100; PMCID: PMC8220679.	no	Age < 65 years
142	Iking J, Fischhuber K, Stolberg-Stolberg J, Raschke MJ, Katthagen JC, Köppe J. Quality of Life and Pain after Proximal Humeral Fractures in the Elderly: A Systematic Review. Medicina (Kaunas). 2023 Sep 27;59(10):1728. doi: 10.3390/medicina59101728. PMID: 37893445; PMCID: PMC10608543.	no	Systematic review
143	Imberti D, Ivaldo N, Murena L, Paladini P, Castagna A, Barillari G, Guerra E, Fama G, Castoldi F, Marelli B, Pierfranceschi MG, Camporese G, Dentali F, Porcellini G; RECOS Investigators. Venous thromboembolism in patients undergoing shoulder surgery: findings from the RECOS Registry. Thromb Res. 2014 Aug;134(2):273-7. doi: 10.1016/j.thromres.2014.05.014. Epub 2014 May 15. PMID: 24916548.	no	Time of treatment before 2011
144	Iqbal S, Jacobs U, Akhtar A, Macfarlane RJ, Waseem M. A history of shoulder surgery. Open Orthop J. 2013 Sep 6;7:305-9. doi: 10.2174/1874325001307010305. PMID: 24082968; PMCID: PMC3785029.	no	Review
145	Irlenbusch U, Zenz P, Blatter G, Berth A. Adjustable stemmed shoulder hemiarthroplasty: Ten-year results of a prospective multicentre study. Orthop Traumatol Surg Res. 2019 Apr;105(2):229-236. doi: 10.1016/j.otsr.2018.09.017. Epub 2019 Mar 7. PMID: 30852133.	no	Follow-up > 60 months, no LPF/RTSA
146	Jabran A, Peach C, Ren L. Biomechanical analysis of plate systems for proximal humerus fractures: a systematic literature review. Biomed Eng Online. 2018 Apr 27;17(1):47. doi: 10.1186/s12938-018-0479-3. PMID: 29703261; PMCID: PMC5923007.	no	Systematic review
147	Jabran A, Peach C, Zou Z, Ren L. Biomechanical comparison of screw-based zones of a spatial subchondral support plate for proximal humerus fractures. Proc Inst Mech Eng H. 2019 Mar;233(3):372-382. doi: 10.1177/0954411919827984. Epub 2019 Jan 31. PMID: 30700217.	no	Biomechanical analysis
148	Jabran A, Peach C, Zou Z, Ren L. Biomechanical comparison of screw-based zoning of PHILOS and Fx proximal humerus plates. BMC Musculoskelet Disord. 2018 Jul 25;19(1):253. doi: 10.1186/s12891-018-2185-5. PMID: 30045716; PMCID: PMC6060456.	no	Biomechanical analysis
149	Jabran A, Peach C, Zou Z, Ren L. Hybrid blade and locking plate fixation for proximal humerus fractures: a comparative biomechanical analysis. Biomed Eng Online. 2018 Jan 25;17(1):10. doi: 10.1186/s12938-018-0447-y. PMID: 29370867; PMCID: PMC5785900.	no	Biomechanical analysis
150	Jacxsens M, Schmid J, Zdravkovic V, Jost B, Spross C. Is serial radiological evaluation of one-part proximal humeral fractures necessary? Bone Joint J. 2019 Oct;101-B(10):1307-1312. doi: 10.1302/0301-620X.101B10.BJJ-2019-0349.R1. PMID: 31564143.	no	Age < 65 years
151	Jaiswal A, Kachchhap ND, Chaterjee R, Tanwar YS, Habib M, Singh SP. Bilateral traumatic proximal humerus fractures managed by open reduction and internal fixation with locked plates. Chin J Traumatol. 2013;16(6):379-81. PMID: 24295589.	no	Case report
152	Jarrett CD, Brown BT, Schmidt CC. Reverse shoulder arthroplasty. Orthop Clin North Am. 2013 Jul;44(3):389-408, x. doi: 10.1016/j.ocl.2013.03.010. Epub 2013 Apr 29. PMID: 23827841.	no	Review
153	Jawa A, Burnikel D. Treatment of Proximal Humeral Fractures: A Critical Analysis Review. JBJS Rev. 2016 Jan 12;4(1):e2. doi: 10.2106/JBJS.RVW.O.00003. PMID: 27490005.	no	Review
154	Jawa A, Yi PH, Boykin RE, Gardner MJ, Gerber C, Lorich DG, Walch G, Warner JJ. Treatment of proximal humerus fractures: comparison of shoulder and trauma surgeons. Am J Orthop (Belle Mead NJ). 2015 Feb;44(2):77-81. PMID: 25658076.	no	No CMS used
155	Ji JH, Shafi M, Park SE, Park PY. A severely displaced metaphyseal fracture of the proximal humerus with dislocation of the shoulder in a child. Chin J Traumatol. 2014;17(1):54-6. PMID: 24506927.	no	Case report
156	Jia X, Chen Y, Qiang M, Zhang K, Li H, Jiang Y, Zhang Y. Detection of Intra-Articular Screw Penetration of Proximal Humerus Fractures: Is Postoperative Computed Tomography the Necessary Imaging Modality? Acad Radiol. 2019 Feb;26(2):257-263. doi: 10.1016/j.acra.2017.10.021. Epub 2017 Dec 18. PMID: 29269182.	no	No CMS used
157	Jia XY, Chen YX, Qiang MF, Zhang K, Li HB, Jiang YC, Zhang YJ. Postoperative Evaluation of Reduction Loss in Proximal Humeral Fractures: A Comparison of Plain Radiographs and Computed Tomography. Orthop Surg. 2017 May;9(2):167-173. doi: 10.1111/os.12332. Epub 2017 May 30. PMID: 28560796; PMCID: PMC6584099.	no	Age < 65 years
158	Jin L, Guo J, Guo J, Yin Y, Hou Z, Zhang Y. Clinical Effects of the Probing Method with Depth Gauge for Determining the Screw Depth of Locking Proximal Humeral Plate. Biomed Res Int. 2016;2016:5898161. doi: 10.1155/2016/5898161. Epub 2016 Nov 15. PMID: 27975055; PMCID: PMC5126400.	no	only LPF (no comparison group for network analysis)
159	Jo O, Borbas P, Grubhofer F, Ek ET, Pullen C, Treseder T, Ernstbrunner L. Prosthesis Designs and Tuberosity Fixation Techniques in Reverse Total Shoulder Arthroplasty: Influence on Tuberosity Healing in Proximal Humerus Fractures. J Clin Med. 2021 Sep 14;10(18):4146. doi: 10.3390/jcm10184146. PMID: 34575254; PMCID: PMC8468418.	no	Review
160	Johansson T. PTH 1-34 (teriparatide) may not improve healing in proximal humerus fractures. A randomized, controlled study of 40 patients. Acta Orthop. 2016 Feb;87(1):79-82. doi: 10.3109/17453674.2015.1073050. Epub 2015 Jul 15. PMID: 26179771; PMCID: PMC4940597.	no	No CMS used
161	Jonsson EÖ, Ekholm C, Salomonsson B, Demir Y, Olerud P; Collaborators in the SAPF Study Group. Reverse total shoulder arthroplasty provides better shoulder function than hemiarthroplasty for displaced 3- and 4-part proximal humeral fractures in patients aged 70 years or older: a multicenter randomized controlled trial. J Shoulder Elbow Surg. 2021 May;30(5):994-1006. doi: 10.1016/j.jse.2020.10.037…	yes	included
162	Jorge-Mora A, Amhaz-Escanlar S, Fernández-Pose S, Lope-Del-Teso C, Pino-Mínguez J, Caeiro-Rey JR, Pretell-Mazzini J, Gómez R. Early outcomes of locked noncemented stems for the management of proximal humeral fractures: a comparative study. J Shoulder Elbow Surg. 2019 Jan;28(1):48-55. doi: 10.1016/j.jse.2018.05.036. Epub 2018 Aug 13. PMID: 30111502.	yes	included
163	Jung HJ, Nam TS, Park D, Jeon IH. Three-Dimensional Morphometric Analysis of Penetrative Depth and Size of Nonarthritic and Degenerative Arthritic Glenoids: Implications for Glenoid Replacement in Shoulder Arthroplasty. Clin Orthop Surg. 2020 Jun;12(2):224-231. doi: 10.4055/cios19088. Epub 2020 May 14. PMID: 32489545; PMCID: PMC7237260.	no	Time of treatment before 2011
164	Jung HS, Nho JH, Ha YC, Jang S, Kim HY, Yoo JI, Park SM, Lee YK. Incidence of Osteoporotic Refractures Following Proximal Humerus Fractures in Adults Aged 50 Years and Older in Korea. J Bone Metab. 2019 May;26(2):105-111. doi: 10.11005/jbm.2019.26.2.105. Epub 2019 May 31. PMID: 31223607; PMCID: PMC6561855.	no	No CMS used
165	Kaisidis A, Pantos PG, Heger H, Bochlos D, Selimas S, Oikonomoulas V. Reverse shoulder arthroplasty for the treatment of three and four part fractures of the proximal humerus in patients older than 75 years old. Acta Orthop Belg. 2014 Mar;80(1):99-105. PMID: 24873092.	no	Time of treatment before 2011
166	Karslioglu B, Dedeoglu SS, Imren Y, Yerli M, Guler Y, Keskin A. Pectoralis major pedicle bone grafting vs. tricortical iliac grafting for Neer 4-part proximal humerus fractures: a randomized controlled trial. J Shoulder Elbow Surg. 2024 Jan;33(1):14-22. doi: 10.1016/j.jse.2023.07.024. Epub 2023 Aug 23. PMID: 37625692.	no	Age < 65 years
167	Kathrein S, Kralinger F, Blauth M, Schmoelz W. Biomechanical comparison of an angular stable plate with augmented and non-augmented screws in a newly developed shoulder test bench. Clin Biomech (Bristol). 2013 Mar;28(3):273-7. doi: 10.1016/j.clinbiomech.2012.12.013. Epub 2013 Jan 18. PMID: 23337765.	no	Cadaver study
168	Katthagen JC, Ellwein A, Lutz O, Voigt C, Lill H. Outcomes of proximal humeral fracture fixation with locked CFR-PEEK plating. Eur J Orthop Surg Traumatol. 2017 Apr;27(3):351-358. doi: 10.1007/s00590-016-1891-7. Epub 2016 Dec 3. PMID: 27915444.	no	Age < 65 years
169	Katthagen JC, Jensen G, Hennecke D, Lill H, Voigt C. Arthroskopische Materialentfernung nach winkelstabiler Plattenosteosynthese am proximalen Humerus. Technik und erste Ergebnisse im Vergleich zur offenen Materialentfernung [Arthroscopic implant removal after fixed-angle plate osteosynthesis of the proximal humerus. Technique and initial results in comparison to open implant removal]. Unfallchir…	no	Age < 65 years
170	Katthagen JC, Michel P, Raschke MJ, Sußiek J, Frank A, Wermers J, Dyrna F, Schliemann B. The forgotten fragment: additional lesser tuberosity fixation of 4-part proximal humeral fractures-a biomechanical investigation. J Shoulder Elbow Surg. 2021 Dec;30(12):2852-2861. doi: 10.1016/j.jse.2021.04.041. Epub 2021 May 19. PMID: 34022364.	no	Cadaver study
171	Katthagen JC, Schwarze M, Bauer L, Meyer-Kobbe J, Voigt C, Hurschler C, Lill H. Is there any advantage in placing an additional calcar screw in locked nailing of proximal humeral fractures? Orthop Traumatol Surg Res. 2015 Jun;101(4):431-5. doi: 10.1016/j.otsr.2015.01.018. Epub 2015 Apr 23. PMID: 25922285.	no	Cadaver study
172	Kelly BJ, Myeroff CM. Reverse Shoulder Arthroplasty for Proximal Humerus Fracture. Curr Rev Musculoskelet Med. 2020 Apr;13(2):186-199. doi: 10.1007/s12178-020-09597-0. PMID: 32281051; PMCID: PMC7174456.	no	Review
173	Kelly JD 2nd, Vaishnav S, Saunders BM, Schrumpf MA. Optimization of the racking hitch knot: how many half hitches and which suture material provide the greatest security? Clin Orthop Relat Res. 2014 Jun;472(6):1930-5. doi: 10.1007/s11999-014-3478-0. Epub 2014 Feb 11. PMID: 24515401; PMCID: PMC4016424.	no	No CMS used
174	Kerschbaum M, Werth M, Gerhardt C, Scheibel M. Simultane Versorgung der langen Bizepssehne im Rahmen der operativen Therapie proximaler Humerusfrakturen [Simultaneous surgical treatment of the long head of the biceps tendon during operative treatment of proximal humeral fractures]. Unfallchirurg. 2017 Oct;120(10):865-872. German. doi: 10.1007/s00113-016-0279-9. PMID: 27885409.	no	Age < 65 years
175	Khurana S, Davidovitch RI, Kwon YK, Zuckerman JD, Egol KA. Similar Function and Improved Range of Shoulder Motion is Achieved Following Repair of Three- and Four-Part Proximal Humerus Fractures Compared with Hemiarthroplasty. Bull Hosp Jt Dis (2013). 2016 Sep;74(3):212-8. PMID: 27620545.	no	No CMS used
176	Kim DS, Lee DH, Chun YM, Shin SJ. Which additional augmented fixation procedure decreases surgical failure after proximal humeral fracture with medial comminution: fibular allograft or inferomedial screws? J Shoulder Elbow Surg. 2018 Oct;27(10):1852-1858. doi: 10.1016/j.jse.2018.03.020. Epub 2018 May 4. PMID: 29735375.	no	No CMS used
177	Kim JW, Oh CW, Byun YS, Kim JJ, Park KC. A prospective randomized study of operative treatment for noncomminuted humeral shaft fractures: conventional open plating versus minimal invasive plate osteosynthesis. J Orthop Trauma. 2015 Apr;29(4):189-94. doi: 10.1097/BOT.0000000000000232. PMID: 25210833.	no	No CMS used
178	Kim JY, Lee J, Kim SH. Comparison between MIPO and the deltopectoral approach with allogenous fibular bone graft in proximal humeral fractures. Clin Shoulder Elb. 2020 Sep 1;23(3):136-143. doi: 10.5397/cise.2020.00199. PMID: 33330248; PMCID: PMC7714291.	no	Time of treatment before 2011, Age < 65 years
179	Kim TI, Choi JH, Kim SH, Oh JH. The Adequacy of Diagnosis and Treatment for Osteoporosis in Patients with Proximal Humeral Fractures. Clin Orthop Surg. 2016 Sep;8(3):274-9. doi: 10.4055/cios.2016.8.3.274. Epub 2016 Aug 10. PMID: 27583110; PMCID: PMC4987311.	no	No CMS used
180	Kim YS, Lee KG, Lee HJ. Effect of triamcinolone acetonide on stiffness after surgical treatment of proximal humerus fractures: a randomized controlled study. Arch Orthop Trauma Surg. 2020 Nov;140(11):1731-1737. doi: 10.1007/s00402-020-03425-3. Epub 2020 Mar 31. PMID: 32236715.	no	Age < 65 years
181	Klug A, Harth J, Hoffmann R, Gramlich Y. Surgical treatment of complex proximal humeral fractures in elderly patients: a matched-pair analysis of angular-stable plating vs. reverse shoulder arthroplasty. J Shoulder Elbow Surg. 2020 Sep;29(9):1796-1803. doi: 10.1016/j.jse.2020.01.073. Epub 2020 Apr 9. PMID: 32279985.	yes	included
182	Knežević J, Mihalj M, Čukelj F, Ivanišević A. MIPO of proximal humerus fractures through an anterolateral acromial approach. Is the axillary nerve at risk? Injury. 2017 Nov;48 Suppl 5:S15-S20. doi: 10.1016/S0020-1383(17)30733-7. PMID: 29122116.	no	No CMS used
183	Königshausen M, Kübler L, Godry H, Citak M, Schildhauer TA, Seybold D. Clinical outcome and complications using a polyaxial locking plate in the treatment of displaced proximal humerus fractures. A reliable system? Injury. 2012 Feb;43(2):223-31. doi: 10.1016/j.injury.2011.09.024. Epub 2011 Oct 14. PMID: 22001506.	no	Time of treatment before 2011
184	Königshausen M, Thierbach A, Kübler L, Gessmann J, Godry H, Gothner M, Schildhauer TA, Seybold D. Die polyaxial-winkelstabile Platte in der Versorgung von 3- und 4-Fragment-Frakturen des Humeruskopfs: objektive Ergebnisse und Patientenzufriedenheit [Surgical treatment of 3- and 4-part fractures of the humeral head using a polyaxial-locking plate: results and patient satisfaction]. Z Orthop Unfall…	no	Time of treatment before 2011, Age < 65 years
185	Konrad G, Audigé L, Lambert S, Hertel R, Südkamp NP. Similar outcomes for nail versus plate fixation of three-part proximal humeral fractures. Clin Orthop Relat Res. 2012 Feb;470(2):602-9. doi: 10.1007/s11999-011-2056-y. Epub 2011 Aug 31. PMID: 21879402; PMCID: PMC3254759.	no	Age < 65 years
186	Konrad G, Hirschmüller A, Audige L, Lambert S, Hertel R, Südkamp NP. Comparison of two different locking plates for two-, three- and four-part proximal humeral fractures--results of an international multicentre study. Int Orthop. 2012 May;36(5):1051-8. doi: 10.1007/s00264-011-1410-8. Epub 2011 Nov 30. PMID: 22127383; PMCID: PMC3337113.	no	No CMS used
187	Kotler JA, Zuppke JN, Abraham VM, Sanville JA, Nabet AC, Carofino B, Gardner MJ, Smith CS. Biomechanical Analysis of Combined Medial Calcar and Lateral Locked Plating Versus Isolated Lateral Locked Plating of Proximal Humerus Fractures. J Orthop Trauma. 2023 Sep 1;37(9):e355-e360. doi: 10.1097/BOT.0000000000002619. PMID: 37074819.	no	Cadaver study
188	Kuhlmann T, Hofmann T, Seibert O, Gundlach G, Schmidt-Horlohé K, Hoffmann R. Vergleich Philos- vs. Königseeplattenosteosynthese bei der operativen Versorgung von 4-Fragment-Frakturen des proximalen Humerus bei über 65-jährigen Patienten [Operative treatment of proximal humeral four-part fractures in elderly patients: comparison of two angular-stable implant systems]. Z Orthop Unfall. 2012 Apr;150…	no	Time of treatment before 2011
189	Kumar GN, Sharma G, Sharma V, Jain V, Farooque K, Morey V. Surgical treatment of proximal humerus fractures using PHILOS plate. Chin J Traumatol. 2014;17(5):279-84. PMID: 25293898.	no	Time of treatment before 2011
190	Laas N, Engelsma Y, Hagemans FJA, Hoelen MA, van Deurzen DFP, Burger BJ. Reverse or Hemi Shoulder Arthroplasty in Proximal Humerus Fractures: A Single-Blinded Prospective Multicenter Randomized Clinical Trial. J Orthop Trauma. 2021 May 1;35(5):252-258. doi: 10.1097/BOT.0000000000001978. PMID: 33470595.	no	Time of treatment before 2011
191	Lange M, Brandt D, Mittlmeier T, Gradl G. Proximal humeral fractures: non-operative treatment versus intramedullary nailing in 2-, 3- and 4-part fractures. Injury. 2016 Dec;47 Suppl 7:S14-S19. doi: 10.1016/S0020-1383(16)30848-8. PMID: 28040071.	no	Time of treatment before 2011
192	Lanzetti RM, Gaj E, Berlinberg EJ, Patel HH, Spoliti M. Reverse Total Shoulder Arthroplasty Demonstrates Better Outcomes Than Angular Stable Plate in the Treatment of Three-part and Four-part Proximal Humerus Fractures in Patients Older Than 70 Years. Clin Orthop Relat Res. 2023 Apr 1;481(4):735-747. doi: 10.1097/CORR.0000000000002480. Epub 2022 Nov 15. PMID: 36383078; PMCID: PMC10013660.	yes	included
193	Lapner P, Sheth U, Nam D, Schemitsch E, Guy P, Richards R; Canadian Shoulder and Elbow Society (CSES) and the Canadian Orthopedic Trauma Society (COTS). Management of Proximal Humeral Fractures in Adults: A Systematic Review and Meta-Analysis. J Orthop Trauma. 2023 Feb 1;37(2):e80-e88. doi: 10.1097/BOT.0000000000002494. PMID: 36155560.	no	Systematic review
194	Launonen AP, Lepola V, Flinkkilä T, Laitinen M, Paavola M, Malmivaara A. Treatment of proximal humerus fractures in the elderly: a systemic review of 409 patients. Acta Orthop. 2015 Jun;86(3):280-5. doi: 10.3109/17453674.2014.999299. Epub 2015 Jan 9. PMID: 25574643; PMCID: PMC4443467.	no	Systematic review
195	Launonen AP, Lepola V, Flinkkilä T, Strandberg N, Ojanperä J, Rissanen P, Malmivaara A, Mattila VM, Elo P, Viljakka T, Laitinen M. Conservative treatment, plate fixation, or prosthesis for proximal humeral fracture. A prospective randomized study. BMC Musculoskelet Disord. 2012 Sep 7;13:167. doi: 10.1186/1471-2474-13-167. PMID: 22954329; PMCID: PMC3520878.	no	Age < 65 years
196	Launonen AP, Sumrein BO, Reito A, Lepola V, Paloneva J, Berg HE, Felländer-Tsai L, Kask K, Rahnel T, Tootsi K, Märtson A, Jonsson KB, Wolf O, Ström P, Døssing K, Østergaard HK, Mechlenburg I, Mattila VM, Laitinen MK. Surgery with locking plate or hemiarthroplasty versus nonoperative treatment of 3-4-part proximal humerus fractures in older patients (NITEP): An open-label randomized trial. PLoS Me…	no	Age < 65 years
197	Launonen AP, Sumrein BO, Reito A, Lepola V, Paloneva J, Jonsson KB, Wolf O, Ström P, Berg HE, Felländer-Tsai L, Jansson KÅ, Fell D, Mechlenburg I, Døssing K, Østergaard H, Märtson A, Laitinen MK, Mattila VM; as the NITEP group. Operative versus non-operative treatment for 2-part proximal humerus fracture: A multicenter randomized controlled trial. PLoS Med. 2019 Jul 18;16(7):e1002855. doi: 10.137…	no	Age < 65 years
198	Launonen AP, Sumrein BO, Reito A, Lepola V, Paloneva J, Jonsson KB, Wolf O, Ström P, Berg HE, Felländer-Tsai L, Jansson KÅ, Fell D, Mechlenburg I, Døssing K, Østergaard H, Märtson A, Laitinen MK, Mattila VM; as the NITEP group. Operative versus non-operative treatment for 2-part proximal humerus fracture: A multicenter randomized controlled trial. PLoS Med. 2019 Jul 18;16(7):e1002855. doi: 10.137…	no	Age < 65 years
199	Lawrence TM, Ahmadi S, Sanchez-Sotelo J, Sperling JW, Cofield RH. Patient reported activities after reverse shoulder arthroplasty: part II. J Shoulder Elbow Surg. 2012 Nov;21(11):1464-9. doi: 10.1016/j.jse.2011.11.012. Epub 2012 Feb 22. PMID: 22365817.	no	No CMS used
200	Lee SH, Han SS, Yoo BM, Kim JW. Outcomes of locking plate fixation with fibular allograft augmentation for proximal humeral fractures in osteoporotic patients: comparison with locking plate fixation alone. Bone Joint J. 2019 Mar;101-B(3):260-265. doi: 10.1302/0301-620X.101B3.BJJ-2018-0802.R1. PMID: 30813788.	no	Time of treatment before 2011, Age < 65 years
201	Lefèvre Y, Journeau P, Angelliaume A, Bouty A, Dobremez E. Proximal humerus fractures in children and adolescents. Orthop Traumatol Surg Res. 2014 Feb;100(1 Suppl):S149-56. doi: 10.1016/j.otsr.2013.06.010. Epub 2014 Jan 4. PMID: 24394917.	no	Review
202	Levy HA, Szeto S, O Starks A, Davis DE. Outcomes after salvage reverse shoulder arthroplasty for failed primary fixation or hemiarthroplasty for proximal humerus fractures: A systematic review. Shoulder Elbow. 2023 Nov;15(3 Suppl):6-18. doi: 10.1177/17585732221099200. Epub 2022 May 12. PMID: 37974637; PMCID: PMC10649504.	no	Systematic review
203	Li DY, Zhang K. Cement-augmented locked plate fixation proximal humerus fractures in elderly patient: a systematic review and meta-analysis. BMC Musculoskelet Disord. 2024 May 10;25(1):368. doi: 10.1186/s12891-024-07502-1. PMID: 38730497; PMCID: PMC11084043.	no	Systematic review
204	Li F, Zhu Y, Lu Y, Liu X, Wu G, Jiang C. Hemiarthroplasty for the treatment of complex proximal humeral fractures: does a trabecular metal prosthesis make a difference? A prospective, comparative study with a minimum 3-year follow-up. J Shoulder Elbow Surg. 2014 Oct;23(10):1437-43. doi: 10.1016/j.jse.2014.04.017. PMID: 25220197.	no	Age < 65 years
205	Li M, Wang Y, Zhang Y, Yang M, Zhang P, Jiang B. Intramedullary nail versus locking plate for treatment of proximal humeral fractures: A meta-analysis based on 1384 individuals. J Int Med Res. 2018 Nov;46(11):4363-4376. doi: 10.1177/0300060518781666. Epub 2018 Oct 1. PMID: 30270807; PMCID: PMC6259395.	no	Meta analysis
206	Lignel A, Berhouet J, Loirat MA, Collin P, Thomazeau H, Gallinet D, Boileau P, Favard L. Reverse shoulder arthroplasty for proximal humerus fractures: Is the glenoid implant problematic? Orthop Traumatol Surg Res. 2018 Oct;104(6):773-777. doi: 10.1016/j.otsr.2018.06.008. Epub 2018 Jul 27. PMID: 30059761.	no	Time of treatment before 2011
207	Lill H, Ellwein A, Katthagen C, Voigt C. Osteoporotische Frakturen am proximalen Humerus [Osteoporotic fractures of the proximal humerus]. Chirurg. 2012 Oct;83(10):858-65. German. doi: 10.1007/s00104-012-2337-3. PMID: 23051983.	no	No CMS used
208	Lill H, Voigt C, Jensen G, Warnhoff M, Katthagen JC. Korrekturosteosynthesen proximaler Humerusfrakturen. Technik und prospektive Ergebnisse [Corrective osteosynthesis of proximal humeral fractures. Technique and prospective results]. Unfallchirurg. 2015 Jan;118(1):18-28. German. doi: 10.1007/s00113-014-2682-4. PMID: 25630883.	no	Age < 65 years
209	Lim JH, Ahn YS, Kim S, Kim MS. Novel Use of a Fibular Strut Allograft with Fibular Head in an Elderly Patient with Proximal Humeral Fracture and Severe Metaphyseal Comminution: An Alternative to Shoulder Arthroplasty. J Clin Med. 2024 Apr 11;13(8):2200. doi: 10.3390/jcm13082200. PMID: 38673473; PMCID: PMC11050512.	no	Case report
210	Lin SJ, Tsai YH, Yang TY, Shen SH, Huang KC, Lee MS. Medial calcar support and radiographic outcomes of plate fixation for proximal humeral fractures. Biomed Res Int. 2015;2015:170283. doi: 10.1155/2015/170283. Epub 2015 Jan 27. PMID: 25692132; PMCID: PMC4322828.	no	Time of treatment before 2011
211	Lin T, Xiao B, Ma X, Fu D, Yang S. Minimally invasive plate osteosynthesis with a locking compression plate is superior to open reduction and internal fixation in the management of the proximal humerus fractures. BMC Musculoskelet Disord. 2014 Jun 16;15:206. doi: 10.1186/1471-2474-15-206. PMID: 24934152; PMCID: PMC4065576.	no	Time of treatment before 2011, Age < 65 years
212	Lindbloom BJ, Christmas KN, Downes K, Simon P, McLendon PB, Hess AV 2nd, Mighell MA, Frankle MA. Is there a relationship between preoperative diagnosis and clinical outcomes in reverse shoulder arthroplasty? An experience in 699 shoulders. J Shoulder Elbow Surg. 2019 Jun;28(6S):S110-S117. doi: 10.1016/j.jse.2019.04.007. PMID: 31196504.	no	No CMS used
213	Lindsay C, Hasty E, Carpenter D, Weinhold P, Ostrum RF. Proximal Humeral Locking Plates: A Cadaveric Study of 5 Versus 7 Metaphyseal Locking Screws. Orthopedics. 2018 Sep 1;41(5):306-311. doi: 10.3928/01477447-20180828-04. Epub 2018 Sep 5. PMID: 30168835.	no	Cadaver study
214	Liu JN, Agarwalla A, Gowd AK, Romeo AA, Forsythe B, Verma NN, Nicholson GP. Reverse shoulder arthroplasty for proximal humerus fracture: a more complex episode of care than for cuff tear arthropathy. J Shoulder Elbow Surg. 2019 Nov;28(11):2139-2146. doi: 10.1016/j.jse.2019.03.032. Epub 2019 Jul 9. PMID: 31300365.	no	No CMS used
215	Liu JN, Garcia GH, Mahony G, Wu HH, Dines DM, Warren RF, Gulotta LV. Sports after shoulder arthroplasty: a comparative analysis of hemiarthroplasty and reverse total shoulder replacement. J Shoulder Elbow Surg. 2016 Jun;25(6):920-6. doi: 10.1016/j.jse.2015.11.003. Epub 2016 Feb 4. PMID: 26853758.	no	No CMS used
216	Liu QH, Sun W, Zhou JL, Ren XB, Lu T, Shan L, Liu Y. A new approach for the treatment of proximal humeral fractures using the TRIGEN proximal humeral nail. Eur J Orthop Surg Traumatol. 2014 May;24(4):467-74. doi: 10.1007/s00590-013-1229-7. Epub 2013 May 21. PMID: 23689907.	no	Time of treatment before 2011
217	Liu YW, Wei XE, Kuang Y, Zheng YX, Gu XF, Zhan HS, Shi YY. Open vs. closed reduction combined with minimally invasive plate osteosynthesis in humeral fractures. Minim Invasive Ther Allied Technol. 2016 Aug;25(4):215-21. doi: 10.3109/13645706.2016.1151891. Epub 2016 Jun 8. PMID: 27266386.	no	Time of treatment before 2011
218	Lopez-Fernandez V, Luengo-Alonso G, Valencia M, Martínez-Catalán N, Foruria AM, Calvo E. Comprehensive arthroscopic management without axillary nerve release or subacromial decompression achieves satisfactory and durable results in young patients with glenohumeral osteoarthritis. Knee Surg Sports Traumatol Arthrosc. 2023 Aug;31(8):3565-3571. doi: 10.1007/s00167-023-07377-0. Epub 2023 May 2. PMID:…	no	Not PHF
219	Lopiz Y, Alcobía-Díaz B, Galán-Olleros M, García-Fernández C, Picado AL, Marco F. Reverse shoulder arthroplasty versus nonoperative treatment for 3- or 4-part proximal humeral fractures in elderly patients: a prospective randomized controlled trial. J Shoulder Elbow Surg. 2019 Dec;28(12):2259-2271. doi: 10.1016/j.jse.2019.06.024. Epub 2019 Sep 6. PMID: 31500986.	yes	included
220	Lopiz Y, Garcia-Coiradas J, Garcia-Fernandez C, Marco F. Proximal humerus nailing: a randomized clinical trial between curvilinear and straight nails. J Shoulder Elbow Surg. 2014 Mar;23(3):369-76. doi: 10.1016/j.jse.2013.08.023. Epub 2013 Dec 2. PMID: 24291047.	no	Age < 65 years
221	Lu Y, Jiang C, Zhu Y, Wang M, Bowles RJ, Mauffrey C. Delayed ORIF of proximal humerus fractures at a minimum of 3 weeks from injury: a functional outcome study. Eur J Orthop Surg Traumatol. 2014 Jul;24(5):715-21. doi: 10.1007/s00590-013-1255-5. Epub 2013 Jun 14. PMID: 23764830.	no	Time of treatment before 2011
222	Ma J, Wang T, Lovric V, Johnson KA, Walsh WR. A biomechanical comparison of Kirschner-wire fixation on fracture stability in Salter-Harris type I fractures of the proximal humeral physis in a porcine cadaveric model. BMC Vet Res. 2017 Oct 25;13(1):306. doi: 10.1186/s12917-017-1225-y. PMID: 29070026; PMCID: PMC5657081.	no	No CMS used
223	Makihara K, Takegami Y, Tokutake K, Yamauchi K, Hiramatsu Y, Matsuura Y, Imagama S. Risk factors for fracture-related infection after open reduction and internal fixation of proximal humerus fractures: A multicenter retrospective study of 496 fractures (TRON group study). Injury. 2022 Jul;53(7):2573-2578. doi: 10.1016/j.injury.2022.05.022. Epub 2022 May 27. PMID: 35641333.	no	Age < 65 years
224	Manoli A, Capriccioso CE, Konda SR, Egol KA. Total shoulder arthroplasty for proximal humerus fracture is associated with increased hospital charges despite a shorter length of stay. Orthop Traumatol Surg Res. 2016 Feb;102(1):19-24. doi: 10.1016/j.otsr.2015.11.003. Epub 2016 Jan 22. PMID: 26803987.	no	Time of treatment before 2011
225	Mao F, Zhang DH, Peng XC, Liao Y. Comparison of Surgical versus Non-Surgical Treatment of Displaced 3- and 4-Part Fractures of the Proximal Humerus: A Meta-Analysis. J Invest Surg. 2015;28(4):215-24. doi: 10.3109/08941939.2015.1005781. PMID: 26268421.	no	Meta analysis
226	Mao Z, Zhang L, Zhang L, Zeng X, Chen S, Liu D, Zhou Z, Tang P. Operative versus nonoperative treatment in complex proximal humeral fractures. Orthopedics. 2014 May;37(5):e410-9. doi: 10.3928/01477447-20140430-50. PMID: 24810816.	no	Meta analysis
227	Maresca A, Sangiovanni P, Cerbasi S, Politano R, Fantasia R, Commessatti M, Pascarella R. Why a surgically treated humeral shaft fracture became a nonunion: review of 11 years in two trauma centers. Musculoskelet Surg. 2017 Dec;101(Suppl 2):105-112. doi: 10.1007/s12306-017-0509-5. Epub 2017 Oct 19. PMID: 29052035.	no	Age < 65 years
228	Marin R, Feltri P, Ferraro S, Ippolito G, Campopiano G, Previtali D, Filardo G, Marbach F, De Marinis G, Candrian C, Surace MF. Impact of tuberosity treatment in reverse shoulder arthroplasty after proximal humeral fractures: A multicentre study. J Orthop Sci. 2023 Jul;28(4):765-771. doi: 10.1016/j.jos.2022.03.008. Epub 2022 Apr 20. PMID: 35461748.	no	only RTSA (no comparison group for network analysis)
229	Martetschläger F, Siebenlist S, Weier M, Sandmann G, Ahrens P, Braun K, Elser F, Stöckle U, Freude T. Plating of proximal humeral fractures. Orthopedics. 2012 Nov;35(11):e1606-12. doi: 10.3928/01477447-20121023-17. PMID: 23127451.	no	No CMS used
230	Martinez AA, Calvo A, Bejarano C, Carbonel I, Herrera A. The use of the Lima reverse shoulder arthroplasty for the treatment of fracture sequelae of the proximal humerus. J Orthop Sci. 2012 Mar;17(2):141-7. doi: 10.1007/s00776-011-0185-5. Epub 2012 Jan 19. PMID: 22258120.	no	No CMS used
231	Martinez-Huedo MA, Jiménez-García R, Mora-Zamorano E, Hernández-Barrera V, Villanueva-Martinez M, Lopez-de-Andres A. Trends in incidence of proximal humerus fractures, surgical procedures and outcomes among elderly hospitalized patients with and without type 2 diabetes in Spain (2001-2013). BMC Musculoskelet Disord. 2017 Dec 11;18(1):522. doi: 10.1186/s12891-017-1892-7. PMID: 29228945; PMCID: PMC…	no	Time of treatment before 2011
232	Mata-Fink A, Meinke M, Jones C, Kim B, Bell JE. Reverse shoulder arthroplasty for treatment of proximal humeral fractures in older adults: a systematic review. J Shoulder Elbow Surg. 2013 Dec;22(12):1737-48. doi: 10.1016/j.jse.2013.08.021. PMID: 24246529.	no	Age < 65 years
233	Matejcić A, Vidović D, Ivica M, Durdević D, Tomljenović M, Bekavac-Beslin M, Mijić A, Punda M, Bakota B, Misir Z. Internal fixation with locking plate of 3- and 4-part proximal humeral fractures in elderly patients: complications and functional outcome. Acta Clin Croat. 2013 Mar;52(1):17-22. PMID: 23837268.	no	only LPF (no comparison group for network analysis)
234	Maurer E, Bahrs C, Kühle L, Ziegler P, Gonser C, Stollhof LE. Comparability of Patient-reported Outcome Measures and Clinical Assessment Tools for Shoulder Function in Patients with Proximal Humeral Fracture. Z Orthop Unfall. 2021 Dec;159(6):638-648. English, German. doi: 10.1055/a-1200-2797. Epub 2020 Sep 21. PMID: 32957148.	no	Time of treatment before 2011
235	Mellema JJ, Kuntz MT, Guitton TG, Ring D. The Effect of Two Factors on Interobserver Reliability for Proximal Humeral Fractures. J Am Acad Orthop Surg. 2017 Jan;25(1):69-76. doi: 10.5435/JAAOS-D-16-00223. PMID: 27906770.	no	No CMS used
236	Mellstrand Navarro C, Brolund A, Ekholm C, Heintz E, Hoxha Ekström E, Josefsson PO, Leander L, Nordström P, Zidén L, Stenström K. Treatment of humerus fractures in the elderly: A systematic review covering effectiveness, safety, economic aspects and evolution of practice. PLoS One. 2018 Dec 13;13(12):e0207815. doi: 10.1371/journal.pone.0207815. PMID: 30543644; PMCID: PMC6292626.	no	Systematic review
237	Merschin D, Stangl R. Proximale Humerusfraktur im fortgeschrittenen Lebensalter : Lebensqualität, klinische Ergebnisse und Institutionalisierung nach primärer inverser Frakturprothesenimplantation [Proximal humeral fractures in the elderly : Quality of life, clinical results and institutionalization following primary reverse fracture arthroplasty]. Unfallchirurg. 2016 Dec;119(12):1015-1022. Germa…	no	Time of treatment before 2011
238	Miltenberg B, Masood R, Katsiaunis A, Moverman MA, Puzzitiello RN, Pagani NR, Menendez ME, Salzler MJ, Drager J. Fracture dislocations of the proximal humerus treated with open reduction and internal fixation: a systematic review. J Shoulder Elbow Surg. 2022 Oct;31(10):e480-e489. doi: 10.1016/j.jse.2022.04.018. Epub 2022 May 20. PMID: 35605847.	no	Systematic review
239	Min YK, Lee SJ, Gwak HC, Kang SW, Suh KT. Clinical and Radiologic Results Comparing the Periarticular Proximal Humerus Locking Plate and Polarus Nail for Displaced Proximal Humerus Fractures [Internet]. Vol. 20, Clinics in Shoulder and Elbow. Korean Shoulder and Elbow Society; 2017. p. 208–16. Available from: http://dx.doi.org/10.5397/cise.2017.20.4.208	no	Age < 65 years
240	Miquel J, Elisa C, Fernando S, Alba R, Torrens C. Non-medical patient-related factor influence in proximal humeral fracture outcomes: a multicentric study. Arch Orthop Trauma Surg. 2021 Nov;141(11):1919-1926. doi: 10.1007/s00402-020-03643-9. Epub 2020 Nov 1. PMID: 33130932.	no	Age < 65 years
241	Mishra AK . Osteosynthesis with Locking Plate for Proximal Humerus Fracture. Kathmandu Univ Med J (KUMJ). 2018 Jul-Sept.;16(63):244-247. PMID: 31719314.	no	only LPF (no comparison group for network analysis)
242	Moineau G, McClelland WB Jr, Trojani C, Rumian A, Walch G, Boileau P. Prognostic factors and limitations of anatomic shoulder arthroplasty for the treatment of posttraumatic cephalic collapse or necrosis (type-1 proximal humeral fracture sequelae). J Bone Joint Surg Am. 2012 Dec 5;94(23):2186-94. doi: 10.2106/JBJS.J.00412. PMID: 23224389.	no	Time of treatment before 2011
243	Monticone M, Portoghese I, Cazzaniga D, Liquori V, Marongiu G, Capone A, Campagna M, Zatti G. Task-oriented exercises improve disability of working patients with surgically-treated proximal humeral fractures. A randomized controlled trial with one-year follow-up. BMC Musculoskelet Disord. 2021 Mar 20;22(1):293. doi: 10.1186/s12891-021-04140-9. PMID: 33743670; PMCID: PMC7981858.	no	Age < 65 years
244	Moon JG, Kwon HN, Biraris S, Shon WY. Minimally invasive plate osteosynthesis using a helical plate for metadiaphyseal complex fractures of the proximal humerus. Orthopedics. 2014 Mar;37(3):e237-43. doi: 10.3928/01477447-20140225-55. PMID: 24762150.	no	Time of treatment before 2011, Age < 65 years
245	Muhm M, Bott J, Lahr C, Winkler H, Ruffing T. Outcome after operative treatment of proximal humeral fractures in elderly patients. Z Gerontol Geriatr. 2016 Aug;49(6):505-11. English. doi: 10.1007/s00391-015-0954-4. Epub 2015 Sep 29. PMID: 26419482.	no	Age < 65 years
246	Müller MC, Windemuth M, Frege S, Striepens EN. Radiation Exposure of Anaesthetists Visualised by Real-time Dosimetry. Curr Med Imaging Rev. 2019;15(2):220-226. doi: 10.2174/1573405613666171123151711. PMID: 31975669.	no	No CMS used
247	Mutschler W. Die operative Behandlung von dislozierten Zweifragmentfrakturen des proximalen Humerus bei älteren Menschen ist der nichtoperativen Behandlung nicht überlegen – Ergebnisse einer prospektiven randomisierten multizentrischen Studie [Surgical treatment of displaced 2-fragment fractures of the proximal humerus in older patients is not superior to nonoperative treatment-Results of a prosp…	no	Age < 65 years
248	Namdari S, Horneff JG, Baldwin K. Comparison of hemiarthroplasty and reverse arthroplasty for treatment of proximal humeral fractures: a systematic review. J Bone Joint Surg Am. 2013 Sep 18;95(18):1701-8. doi: 10.2106/JBJS.L.01115. PMID: 24048558.	no	Systematic review
249	Nelson G, Brown C, Liu RW. No incidence of glenohumeral joint dislocation in a review of 220 paediatric proximal humerus fractures. J Child Orthop. 2018 Oct 1;12(5):493-496. doi: 10.1302/1863-2548.12.180075. PMID: 30294374; PMCID: PMC6169566.	no	Age < 65 years
250	Nerz C, Schwickert L, Becker C, Studier-Fischer S, Müßig JA, Augat P. Effectiveness of robot-assisted training added to conventional rehabilitation in patients with humeral fracture early after surgical treatment: protocol of a randomised, controlled, multicentre trial. Trials. 2017 Dec 6;18(1):589. doi: 10.1186/s13063-017-2274-z. PMID: 29212528; PMCID: PMC5719790.	no	Age < 65 years
251	Neviaser RJ, Resch H, Neviaser AS, Crosby LA. Proximal humeral fractures: pin, plate, or replace. Instr Course Lect. 2015;64:203-14. PMID: 25745906.	no	Review
252	Noguera L, Trigo L, Melero V, Santana F, Torrens C. Reverse shoulder arthroplasty for acute proximal humeral fractures: Postoperative complications at 7 days, 90 days and 1 year. Injury. 2019 Feb;50(2):371-375. doi: 10.1016/j.injury.2019.01.002. Epub 2019 Jan 7. PMID: 30642623.	no	Time of treatment before 2011
253	Norman JG, Brealey S, Keding A, Torgerson D, Rangan A. Does time to surgery affect patient-reported outcome in proximal humeral fractures? A subanalysis of the PROFHER randomized clinical trial. Bone Joint J. 2020 Jan;102-B(1):33-41. doi: 10.1302/0301-620X.102B1.BJJ-2020-0546.R1. PMID: 31888365.	no	Time of treatment before 2011
254	Norouzi M, Naderi MN, Komasi MH, Sharifzadeh SR, Shahrezaei M, Eajazi A. Clinical results of using the proximal humeral internal locking system plate for internal fixation of displaced proximal humeral fractures. Am J Orthop (Belle Mead NJ). 2012 May;41(5):E64-8. PMID: 22715443.	no	Time of treatment before 2011
255	Nota S, Teunis T, Kortlever J, Ferrone M, Ready J, Gebhardt M, Raskin K, Hornicek F, Schwab J, Lozano Calderon S. Functional Outcomes and Complications After Oncologic Reconstruction of the Proximal Humerus. J Am Acad Orthop Surg. 2018 Jun 1;26(11):403-409. doi: 10.5435/JAAOS-D-16-00551. PMID: 29762195.	no	No CMS used
256	Nowak LL, Hall J, McKee MD, Schemitsch EH. A higher reoperation rate following arthroplasty for failed fixation versus primary arthroplasty for the treatment of proximal humeral fractures: a retrospective population-based study. Bone Joint J. 2019 Oct;101-B(10):1272-1279. doi: 10.1302/0301-620X.101B10.BJJ-2019-0142.R2. PMID: 31564147.	no	Time of treatment before 2011
257	Núñez-Gómez DA, Hernández-Álvarez B, Pérez-Atanasio JM, Torres-González R, Águila-Ledesma IR. Patrón de tratamiento en pacientes adultos mayores con fractura de húmero proximal en tres o cuatro fragmentos en un centro de referencia de una economía emergente [Treatment protocol in elderly patients with three- or four-fragment proximal humerus facture at a referral center located in an emerging eco…	no	Article in Spanish
258	Nwachukwu BU, Schairer WW, McCormick F, Dines DM, Craig EV, Gulotta LV. Arthroplasty for the surgical management of complex proximal humerus fractures in the elderly: a cost-utility analysis. J Shoulder Elbow Surg. 2016 May;25(5):704-13. doi: 10.1016/j.jse.2015.12.022. Epub 2016 Mar 8. PMID: 26968089.	no	No CMS used
259	Nyring MRK, Olsen BS, Yilmaz M, Petersen MM, Flivik G, Rasmussen JV. Early migration of stemless and stemmed humeral components after total shoulder arthroplasty for osteoarthritis-study protocol for a randomized controlled trial. Trials. 2020 Oct 7;21(1):830. doi: 10.1186/s13063-020-04763-8. PMID: 33028390; PMCID: PMC7541322.	no	Age < 65 years
260	Obert L, Saadnia R, Tournier C, Bonnevialle N, Saragaglia D, Sirveaux F; La SOFCOT. Four-part fractures treated with a reversed total shoulder prosthesis: Prospective and retrospective multicenter study. Results and complications. Orthop Traumatol Surg Res. 2016 May;102(3):279-85. doi: 10.1016/j.otsr.2016.01.019. Epub 2016 Mar 15. PMID: 26993853.	no	Time of treatment before 2011
261	Ockert B, Biermann N, Haasters F, Mutschler W, Braunstein V. Die primäre inverse Frakturprothese. Behandlung dislozierter 3- und 4-Fragment-Frakturen des proximalen Humerus beim älteren Patienten [Reverse shoulder arthroplasty for primary fracture treatment. Displaced three and four part fractures of the proximal humerus in the elderly patient]. Unfallchirurg. 2013 Aug;116(8):684-90. German. doi:…	no	Time of treatment before 2011
262	Ockert B, Pedersen V, Geyer L, Wirth S, Mutschler W, Grote S. Position of polyaxial versus monoaxial screws in locked plating for proximal humeral fractures: analysis of a prospective randomized study. Eur J Orthop Surg Traumatol. 2014 Jul;24(5):747-52. doi: 10.1007/s00590-013-1360-5. Epub 2013 Nov 20. PMID: 24253956.	no	Age < 65 years
263	Ohl X, Bonnevialle N, Gallinet D, Ramdane N, Valenti P, Decroocq L, Boileau P; SOFCOT. How the greater tuberosity affects clinical outcomes after reverse shoulder arthroplasty for proximal humeral fractures. J Shoulder Elbow Surg. 2018 Dec;27(12):2139-2144. doi: 10.1016/j.jse.2018.05.030. Epub 2018 Aug 3. PMID: 30082121.	no	Age < 65 years
264	Okike K, Lee OC, Makanji H, Harris MB, Vrahas MS. Factors associated with the decision for operative versus non-operative treatment of displaced proximal humerus fractures in the elderly. Injury. 2013 Apr;44(4):448-55. doi: 10.1016/j.injury.2012.09.002. Epub 2012 Sep 27. PMID: 23022082.	no	Time of treatment before 2011
265	Okike K, Lee OC, Makanji H, Morgan JH, Harris MB, Vrahas MS. Comparison of locked plate fixation and nonoperative management for displaced proximal humerus fractures in elderly patients. Am J Orthop (Belle Mead NJ). 2015 Apr;44(4):E106-12. PMID: 25844592.	no	No CMS used
266	Oldrini LM, Feltri P, Albanese J, Marbach F, Filardo G, Candrian C. PHILOS Synthesis for Proximal Humerus Fractures Has High Complications and Reintervention Rates: A Systematic Review and Meta-Analysis. Life. 2022; 12(2):311. https://doi.org/10.3390/life12020311	no	Systematic review
267	Oldrini LM, Sangiorgio A, Feltri P, Marbach F, Filardo G, Candrian C. Proximal humerus fractures: deltopectoral open reduction and internal fixation vs deltosplit minimally invasive plate osteosynthesis: which surgical approach provides superior results? EFORT Open Rev. 2023 Aug 1;8(8):662-671. doi: 10.1530/EOR-22-0110. PMID: 37526265; PMCID: PMC10441256.	no	Systematic review
268	Omid R, Trasolini NA, Stone MA, Namdari S. Principles of Locking Plate Fixation of Proximal Humerus Fractures. J Am Acad Orthop Surg. 2021 Jun 1;29(11):e523-e535. doi: 10.5435/JAAOS-D-20-00558. PMID: 33539058.	no	Review
269	Ortmaier R, Filzmaier V, Hitzl W, Bogner R, Neubauer T, Resch H, Auffarth A. Comparison between minimally invasive, percutaneous osteosynthesis and locking plate osteosynthesis in 3-and 4-part proximal humerus fractures. BMC Musculoskelet Disord. 2015 Oct 14;16:297. doi: 10.1186/s12891-015-0770-4. PMID: 26467533; PMCID: PMC4607011.	no	Time of treatment before 2011, Age < 65 years
270	Ortmaier R, Mattiassich G, Pumberger M, Hitzl W, Moroder P, Auffarth A, Resch H. Comparison between reverse shoulder arthroplasty and Humerusblock in three- and four-part proximal humerus fractures in elderly patients. Int Orthop. 2015 Feb;39(2):335-42. doi: 10.1007/s00264-014-2433-8. Epub 2014 Jul 20. PMID: 25038969.	no	Time of treatment before 2011
271	Osterhoff G, O'Hara NN, D'Cruz J, Sprague SA, Bansback N, Evaniew N, Slobogean GP. A Cost-Effectiveness Analysis of Reverse Total Shoulder Arthroplasty versus Hemiarthroplasty for the Management of Complex Proximal Humeral Fractures in the Elderly. Value Health. 2017 Mar;20(3):404-411. doi: 10.1016/j.jval.2016.10.017. Epub 2016 Dec 12. PMID: 28292485.	no	No CMS used
272	O'Sullivan J, Lädermann A, Parsons BO, Werner B, Steinbeck J, Tokish JM, Denard PJ. A systematic review of tuberosity healing and outcomes following reverse shoulder arthroplasty for fracture according to humeral inclination of the prosthesis. J Shoulder Elbow Surg. 2020 Sep;29(9):1938-1949. doi: 10.1016/j.jse.2020.03.032. Epub 2020 Jun 9. PMID: 32815808.	no	Systematic review
273	Ouhadi L, Georis P, Gillet P. Ostéosynthèse des fractures de l’humérus proximal : plaque ou clou? Résultats d’une étude rétrospective monocentrique [Osteosynthesis for proximal humeral fractures : plate or nail ? Results of a retrospective monocentric study]. Rev Med Liege. 2020 Dec;75(12):802-807. French. PMID: 33331705.	no	Age < 65 years, Article in French
274	Padolino A, Porcellini G, Guollo B, Fabbri E, Kiran Kumar GN, Paladini P, Merolla G. Comparison of CFR-PEEK and conventional titanium locking plates for proximal humeral fractures: a retrospective controlled study of patient outcomes. Musculoskelet Surg. 2018 Oct;102(Suppl 1):49-56. doi: 10.1007/s12306-018-0562-8. Epub 2018 Oct 20. PMID: 30343471.	no	Age < 65 years
275	Pan X, Yao Y, Yan H, Wang J, Dai L, Qu X, Fang Z, Feng F, Zhou Y. Iatrogenic fracture during shoulder dislocation reduction: characteristics, management and outcomes. Eur J Med Res. 2021 Jul 12;26(1):73. doi: 10.1186/s40001-021-00545-3. PMID: 34247652; PMCID: PMC8274043.	no	Time of treatment before 2011
276	Park J, Jeong SY. Complications and outcomes of minimally invasive percutaneous plating for proximal humeral fractures. Clin Orthop Surg. 2014 Jun;6(2):146-52. doi: 10.4055/cios.2014.6.2.146. Epub 2014 May 16. PMID: 24900894; PMCID: PMC4040373.	no	Time of treatment before 2011
277	Petrigliano FA, Bezrukov N, Gamradt SC, SooHoo NF. Factors predicting complication and reoperation rates following surgical fixation of proximal humeral fractures. J Bone Joint Surg Am. 2014 Sep 17;96(18):1544-51. doi: 10.2106/JBJS.M.01039. PMID: 25232078.	no	Time of treatment before 2011
278	Piątkowski K, Kwiatkowski K, Piekarczyk P, Przybycień M, Zaborowski D. Outcome of comminuted proximal humerus fracture treatment with locking compression plate. Pol Orthop Traumatol. 2013 Nov 15;78:239-46. PMID: 24253401.	no	Follow-up < 12 months
279	Plath JE, Kerschbaum C, Seebauer T, Holz R, Henderson DJH, Förch S, Mayr E. Locking nail versus locking plate for proximal humeral fracture fixation in an elderly population: a prospective randomised controlled trial. BMC Musculoskelet Disord. 2019 Jan 10;20(1):20. doi: 10.1186/s12891-019-2399-1. PMID: 30630465; PMCID: PMC6329164.	no	Age < 65 years
280	Pokhvashchev D, Knox R, Herring M, Herfat S, Tibrin Marmor M. Comparison of fibula strut and calcium phosphate cement augmentation of the medial buttress in 2-part proximal humerus fractures reconstruction: a biomechanical study. Eur J Orthop Surg Traumatol. 2023 Jan;33(1):67-72. doi: 10.1007/s00590-021-03147-1. Epub 2021 Nov 5. Erratum in: Eur J Orthop Surg Traumatol. 2023 Jan;33(1):73. doi: 10.…	no	Cadaver study
281	Polykandriotis E, Zschiegner A, Horch RE, Schürmann M. Bone Allograft and Locking Plate for Severe Proximal Humeral Fractures: Early and Late Outcomes. Med Sci Monit. 2021 May 19;27:e928982. doi: 10.12659/MSM.928982. PMID: 34006820; PMCID: PMC8142705.	no	Age < 65 years
282	Ponce BA, Yu JC, Menendez ME, Oladeji LO. Analysis of Predictors and Outcomes of Allogenic Blood Transfusion After Shoulder Arthroplasty. Am J Orthop (Belle Mead NJ). 2015 Dec;44(12):E486-92. PMID: 26665249.	no	Time of treatment before 2011
283	Popp D, Schöffl V, Strecker W. Osteosynthese dislozierter Tuberculum-majus-Frakturen mit der Bamberger Platte [Osteosynthesis of displaced fractures of the greater tuberosity with the Bamberg plate]. Oper Orthop Traumatol. 2016 Oct;28(5):392-401. German. doi: 10.1007/s00064-016-0462-8. Epub 2016 Aug 2. PMID: 27484679.	no	Age < 65 years
284	Porschke F, Bockmeyer J, Nolte PC, Studier-Fischer S, Guehring T, Schnetzke M. More Adverse Events after Osteosyntheses Compared to Arthroplasty in Geriatric Proximal Humeral Fractures Involving Anatomical Neck. J Clin Med. 2021 Mar 2;10(5):979. doi: 10.3390/jcm10050979. PMID: 33801182; PMCID: PMC7957872.	no	Time of treatment before 2011
285	Postacchini R, Castagna A, Borroni M, Cinotti G, Postacchini F, Gumina S. Total shoulder arthroplasty for the treatment of failed hemiarthroplasty in patients with fracture of the proximal humerus. J Shoulder Elbow Surg. 2012 Nov;21(11):1542-9. doi: 10.1016/j.jse.2011.12.007. Epub 2012 Mar 3. PMID: 22391436.	no	Age < 65 years
286	Rabuck SJ, Lynch JL, Guo X, Zhang LQ, Edwards SL, Nuber GW, Saltzman MD. Biomechanical comparison of 3 methods to repair pectoralis major ruptures. Am J Sports Med. 2012 Jul;40(7):1635-40. doi: 10.1177/0363546512449291. Epub 2012 Jun 7. PMID: 22679296.	no	Cadaver study
287	Raiss P, Alami G, Bruckner T, Magosch P, Habermeyer P, Boileau P, Walch G. Reverse shoulder arthroplasty for type 1 sequelae of a fracture of the proximal humerus. Bone Joint J. 2018 Mar 1;100-B(3):318-323. doi: 10.1302/0301-620X.100B3.BJJ-2017-0947.R1. PMID: 29589495.	no	Time of treatment before 2011, Age < 65 years
288	Rangan A, Gwilym S, Keding A, Corbacho B, Kottam L, Arundel C, Coleman E, DiMascio L, Hewitt C, Jones V, Kassam J, McDaid C, Mitchell N, Mott A, O'Carroll G, Tharmanathan P, Torgerson D. Reverse shoulder arthroplasty versus hemiarthroplasty versus non-surgical treatment for older adults with acute 3- or 4-part fractures of the proximal humerus: study protocol for a randomised controlled trial (PR…	no	Study Protocol
289	Rangan A, Handoll H, Brealey S, Jefferson L, Keding A, Martin BC, Goodchild L, Chuang LH, Hewitt C, Torgerson D; PROFHER Trial Collaborators. Surgical vs nonsurgical treatment of adults with displaced fractures of the proximal humerus: the PROFHER randomized clinical trial. JAMA. 2015 Mar 10;313(10):1037-47. doi: 10.1001/jama.2015.1629. PMID: 25756440.	no	Age < 65 years
290	Repetto I, Alessio-Mazzola M, Cerruti P, Sanguineti F, Formica M, Felli L. Surgical management of complex proximal humeral fractures: pinning, locked plate and arthroplasty : Clinical results and functional outcome on retrospective series of patients. Musculoskelet Surg. 2017 Aug;101(2):153-158. doi: 10.1007/s12306-017-0451-6. Epub 2017 Jan 24. PMID: 28120283.	no	Time of treatment before 2011
291	Reuther F, Kohut G, Nijs S. Modulare inverse Frakturendoprothese bei nichtrekonstruierbarer Humeruskopffraktur des alten Menschen [Newly developed modular reverse fracture endoprosthesis in non-reconstructable humeral head fracture in old people]. Oper Orthop Traumatol. 2014 Aug;26(4):369-82; quiz 382-4. German. doi: 10.1007/s00064-013-0250-7. Epub 2014 Aug 8. PMID: 25098567.	no	Time of treatment before 2011
292	Reuther F, Petermann M, Stangl R. Reverse Shoulder Arthroplasty in Acute Fractures of the Proximal Humerus: Does Tuberosity Healing Improve Clinical Outcomes? J Orthop Trauma. 2019 Feb;33(2):e46-e51. doi: 10.1097/BOT.0000000000001338. PMID: 30277991.	no	Age < 65 years
293	Rikli D, Feissli S, Müller AM, Steinitz A, Suhm N, Jakob M, Audigé L. High rate of maintaining self-dependence and low complication rate with a new treatment algorithm for proximal humeral fractures in the elderly population. J Shoulder Elbow Surg. 2020 Jun;29(6):1127-1135. doi: 10.1016/j.jse.2019.11.006. Epub 2020 Feb 10. PMID: 32057657.	no	No CMS used
294	Rosas S, Kurowicki J, Yee T, Momoh E, Kalandiak SP, Levy JC. Cost of Treatment for Proximal Humerus Fractures: An Acute and 90-Day Cost Evaluation. J Long Term Eff Med Implants. 2018;28(3):173-179. doi: 10.1615/JLongTermEffMedImplants.2018027815. PMID: 30806273.	no	No CMS used
295	Rotini R, Cavaciocchi M, Fabbri D, Bettelli G, Catani F, Campochiaro G, Fontana M, Colozza A, De Biase CF, Ziveri G, Zapparoli C, Stacca F, Lupo R, Rapisarda S, Guerra E. Proximal humeral fracture fixation: multicenter study with carbon fiber peek plate. Musculoskelet Surg. 2015 Sep;99 Suppl 1:S1-8. doi: 10.1007/s12306-015-0371-2. Epub 2015 May 12. PMID: 25962808.	no	Time of treatment before 2011, Age < 65 years
296	Rouleau DM, Balg F, Benoit B, Leduc S, Malo M, Vézina F, Laflamme GY. Deltopectoral vs. deltoid split approach for proximal HUmerus fracture fixation with locking plate: a prospective RAndomized study (HURA). J Shoulder Elbow Surg. 2020 Nov;29(11):2190-2199. doi: 10.1016/j.jse.2020.06.020. Epub 2020 Jul 7. PMID: 32650077.	no	Time of treatment before 2011, Age < 65 years
297	Rugg CM, Coughlan MJ, Lansdown DA. Reverse Total Shoulder Arthroplasty: Biomechanics and Indications. Curr Rev Musculoskelet Med. 2019 Dec;12(4):542-553. doi: 10.1007/s12178-019-09586-y. PMID: 31773478; PMCID: PMC6942071.	no	Review
298	Rusimov L, Zderic I, Ciric D, Barcik JP, Enchev D, Rashkov M, Hadzhinikolova M, Richards G, Gueorguiev B, Baltov A. Does Supplemental Intramedullary Grafting Increase Stability of Plated Proximal Humerus Fractures? J Orthop Trauma. 2019 Apr;33(4):196-202. doi: 10.1097/BOT.0000000000001376. PMID: 30570617.	no	artificial humeri
299	Russo R, Cautiero F, Fontanarosa A, della Rotonda G, Valerio G. Reconstruction techniques in comparison for reverse shoulder trauma prosthesis in the elderly: a follow-up between 2 and 4 years. Arch Orthop Trauma Surg. 2015 Jul;135(7):905-12. doi: 10.1007/s00402-015-2221-y. Epub 2015 Apr 24. PMID: 25907640.	no	Time of treatment before 2011
300	Russo R, Guastafierro A, Pietroluongo LR. A morphovolumetric study of head malposition in proximal humeral fractures based on 3-dimensional computed tomography scans: the control volume theory. J Shoulder Elbow Surg. 2018 May;27(5):940-949. doi: 10.1016/j.jse.2017.12.004. Epub 2018 Feb 5. PMID: 29415824.	no	No CMS used
301	Sabharwal S, Carter AW, Rashid A, Darzi A, Reilly P, Gupte CM. Cost analysis of the surgical treatment of fractures of the proximal humerus: an evaluation of the determinants of cost and comparison of the institutional cost of treatment with the national tariff. Bone Joint J. 2016 Feb;98-B(2):249-59. doi: 10.1302/0301-620X.98B2.36255. PMID: 26850432.	no	No CMS used
302	Saraglis G, Mamarelis G, Karadaglis D. Quality of life evaluation after reverse shoulder arthroplasty: A retrospective case series of 2 and 3 years follow up. Acta Orthop Traumatol Hell. 2021;72: 250–255.	no	Not PHF
303	Savin DD, Lee S, Bohnenkamp FC, Pastor A, Garapati R, Goldberg BA. Technical Errors May Affect Accuracy of Torque Limiter in Locking Plate Osteosynthesis. Am J Orthop (Belle Mead NJ). 2016 Mar-Apr;45(3):E114-8. PMID: 26991576.	no	Biomechanical analysis
304	Scaravilli G, Mercurio J, Grazioli A, Gioia C, D'Arienzo A, Toro G, Galvano N, Monteleone G, Battaglini G, Di Santo F, Sepe S, Pagliuca S, Cesarano E, Mastrobuono G, Italiano M, D'Arienzo M, Maniscalco P, Ciatti C, Di Maggio B. Preliminary report in treatment of proximal humeral fracture with closed reduction and DOS external fixation System: a multicentric study. Acta Biomed. 2022 May 11;93(2):e…	no	No CMS used
305	Schairer WW, Nwachukwu BU, Lyman S, Gulotta LV. Arthroplasty treatment of proximal humerus fractures: 14-year trends in the United States. Phys Sportsmed. 2017 May;45(2):92-96. doi: 10.1080/00913847.2017.1311199. Epub 2017 Mar 31. PMID: 28330420.	no	No CMS used
306	Scheidt MD, Aiyash S, Salazar D, Garbis N. Core decompression for early-stage avascular necrosis of the humeral head: current concepts and techniques. Clin Shoulder Elb. 2023 Jun;26(2):191-204. doi: 10.5397/cise.2022.00969. Epub 2022 Sep 6. PMID: 36330723; PMCID: PMC10277707.	no	Review
307	Schliemann B, Seifert R, Rosslenbroich SB, Theisen C, Wähnert D, Raschke MJ, Weimann A. Screw augmentation reduces motion at the bone-implant interface: a biomechanical study of locking plate fixation of proximal humeral fractures. J Shoulder Elbow Surg. 2015 Dec;24(12):1968-73. doi: 10.1016/j.jse.2015.06.028. Epub 2015 Aug 5. PMID: 26255200.	no	No CMS used
308	Schmalzl J, Jessen M, Holschen M, Cohen BC, Steinbeck J, Lehmann LJ, Denard PJ. Tuberosity healing improves functional outcome following primary reverse shoulder arthroplasty for proximal humeral fractures with a 135° prosthesis. Eur J Orthop Surg Traumatol. 2020 Jul;30(5):909-916. doi: 10.1007/s00590-020-02649-8. Epub 2020 Mar 11. PMID: 32162048.	no	only RTSA (no comparison group for network analysis)
309	Schumaier A, Grawe B. Proximal Humerus Fractures: Evaluation and Management in the Elderly Patient. Geriatric Orthopaedic Surgery & Rehabilitation. 2018;9. doi:10.1177/2151458517750516	no	Review
310	Scola A, Gebhard F, Röderer G. Augmentationstechnik am proximalen Humerus [Augmentation technique on the proximal humerus]. Unfallchirurg. 2015 Sep;118(9):749-54. German. doi: 10.1007/s00113-015-0061-4. PMID: 26303628.	no	Cadaver study
311	Scott KL, Chung AS, Makovicka JL, Pena AJ, Arvind V, Hattrup SJ. Ninety-day readmissions following reverse total shoulder arthroplasty. JSES Open Access. 2019 Mar 12;3(1):54-58. doi: 10.1016/j.jses.2018.11.002. PMID: 30984893; PMCID: PMC6444120.	no	No CMS used
312	Sears BW, Hatzidakis AM, Johnston PS. Intramedullary Fixation for Proximal Humeral Fractures. J Am Acad Orthop Surg. 2020 May 1;28(9):e374-e383. doi: 10.5435/JAAOS-D-18-00360. PMID: 31860585.	no	Review
313	Sebastiá-Forcada E, Cebrián-Gómez R, Lizaur-Utrilla A, Gil-Guillén V. Reverse shoulder arthroplasty versus hemiarthroplasty for acute proximal humeral fractures. A blinded, randomized, controlled, prospective study. J Shoulder Elbow Surg. 2014 Oct;23(10):1419-26. doi: 10.1016/j.jse.2014.06.035. Epub 2014 Jul 30. PMID: 25086490.	no	Time of treatment before 2011
314	Sebastia-Forcada E, Lizaur-Utrilla A, Cebrian-Gomez R, Miralles-Muñoz FA, Lopez-Prats FA. Outcomes of Reverse Total Shoulder Arthroplasty for Proximal Humeral Fractures: Primary Arthroplasty Versus Secondary Arthroplasty After Failed Proximal Humeral Locking Plate Fixation. J Orthop Trauma. 2017 Aug;31(8):e236-e240. doi: 10.1097/BOT.0000000000000858. PMID: 28430721.	no	Time of treatment before 2011
315	Sebastia-Forcada E, Lizaur-Utrilla A, Mahiques-Segura G, Ruiz-Lozano M, Lopez-Prats FA, Alonso-Montero C. Prospective comparison of functional outcomes of primary reverse shoulder arthroplasty for acute fractures versus rotator cuff deficiencies. Bone Joint J. 2020 Nov;102-B(11):1555-1559. doi: 10.1302/0301-620X.102B11.BJJ-2020-0578.R1. PMID: 33135444.	no	Time of treatment before 2011, Age < 65 years, Follow-up > 60 months
316	Seebach C, Henrich D, Meier S, Nau C, Bonig H, Marzi I. Safety and feasibility of cell-based therapy of autologous bone marrow-derived mononuclear cells in plate-stabilized proximal humeral fractures in humans. J Transl Med. 2016 Nov 15;14(1):314. doi: 10.1186/s12967-016-1066-7. PMID: 27846890; PMCID: PMC5111224.	no	Follow-up < 12 months
317	Seebach C, Nau C, Henrich D, Verboket R, Bellen M, Frischknecht N, Moeck V, Eichler K, Horlohé KHS, Hoffmann R, Bonig H, Seifried E, Frank J, Marzi I. Cell-Based Therapy by Autologous Bone Marrow-Derived Mononuclear Cells for Bone Augmentation of Plate-Stabilized Proximal Humeral Fractures: A Multicentric, Randomized, Open Phase IIa study. Stem Cells Transl Med. 2024 Jan 12;13(1):3-13. doi: 10.10…	no	No CMS used
318	Shannon SF, Wagner ER, Houdek MT, Cross WW 3rd, Sánchez-Sotelo J. Reverse shoulder arthroplasty for proximal humeral fractures: outcomes comparing primary reverse arthroplasty for fracture versus reverse arthroplasty after failed osteosynthesis. J Shoulder Elbow Surg. 2016 Oct;25(10):1655-60. doi: 10.1016/j.jse.2016.02.012. Epub 2016 Apr 18. PMID: 27101774.	no	Time of treatment before 2011, Age < 65 years
319	Shi X, Han M, Dai B. Medial cortical positive support: A key factor for the postoperative stability of proximal humerus fractures. Medicine (Baltimore). 2021 Jun 4;100(22):e26073. doi: 10.1097/MD.0000000000026073. PMID: 34087852; PMCID: PMC8183722.	no	No CMS used
320	Shukla DR, McAnany S, Kim J, Overley S, Parsons BO. Hemiarthroplasty versus reverse shoulder arthroplasty for treatment of proximal humeral fractures: a meta-analysis. J Shoulder Elbow Surg. 2016 Feb;25(2):330-40. doi: 10.1016/j.jse.2015.08.030. Epub 2015 Nov 28. PMID: 26644230.	no	Meta analysis
321	Shulman BS, Ong CC, Lee JH, Karia R, Zuckerman JD, Egol KA. Outcomes After Fixation of Proximal Humerus (OTA Type 11) Fractures in the Elderly Patients Using Modern Techniques. Geriatr Orthop Surg Rehabil. 2013 Mar;4(1):21-5. doi: 10.1177/2151458513498597. PMID: 23936736; PMCID: PMC3739412.	no	Time of treatment before 2011
322	Siebenbürger G, Helfen T, Biermann N, Haasters F, Böcker W, Ockert B. Screw-tip augmentation versus standard locked plating of displaced proximal humeral fractures: a retrospective comparative cohort study. J Shoulder Elbow Surg. 2019 Jul;28(7):1326-1333. doi: 10.1016/j.jse.2018.12.001. Epub 2019 May 2. PMID: 31056395.	yes	included
323	Simovitch RW, Roche CP, Jones RB, Routman HD, Marczuk Y, Wright TW, Zuckerman JD. Effect of Tuberosity Healing on Clinical Outcomes in Elderly Patients Treated With a Reverse Shoulder Arthroplasty for 3- and 4-Part Proximal Humerus Fractures. J Orthop Trauma. 2019 Feb;33(2):e39-e45. doi: 10.1097/BOT.0000000000001348. PMID: 30688837.	no	Time of treatment before 2011
324	Singh A, Padilla M, Nyberg EM, Chocas M, Anakwenze O, Mirzayan R, Yian EH, Navarro RA. Cement technique correlates with tuberosity healing in hemiarthroplasty for proximal humeral fracture. J Shoulder Elbow Surg. 2017 Mar;26(3):437-442. doi: 10.1016/j.jse.2016.08.003. Epub 2016 Oct 7. PMID: 27727056.	no	No CMS used
325	Sinha C, Kumari P, Kumar A, Kumar A, Kumar A, Bhar D, S K A, Vamshi C. Superior trunk versus interscalene brachial plexus block in humerus surgery: a randomised controlled trial. Anaesthesiol Intensive Ther. 2024;56(3):194-198. doi: 10.5114/ait.2024.142772. PMID: 39451166; PMCID: PMC11484482.	no	No CMS used
326	Smith CD, Booker SJ, Uppal HS, Kitson J, Bunker TD. Anatomy of the terminal branch of the posterior circumflex humeral artery: relevance to the deltopectoral approach to the shoulder. Bone Joint J. 2016 Oct;98-B(10):1395-1398. doi: 10.1302/0301-620X.98B10.38011. PMID: 27694595.	no	No CMS used
327	Smith GC, Bateman E, Cass B, Damiani M, Harper W, Jones H, Lieu D, Petchell J, Petrelis M, Piper K, Sher D, Smithers CJ, Trantalis J, Vrancic S, Harris IA. Reverse Shoulder Arthroplasty for the treatment of Proximal humeral fractures in the Elderly (ReShAPE trial) : study protocol for a multicentre combined randomised controlled and observational trial. Trials. 2017 Feb 28;18(1):91. doi: 10.1186/…	no	No CMS used
328	Sohn HS, Jeon YS, Lee J, Shin SJ. Clinical comparison between open plating and minimally invasive plate osteosynthesis for displaced proximal humeral fractures: A prospective randomized controlled trial. Injury. 2017 Jun;48(6):1175-1182. doi: 10.1016/j.injury.2017.03.027. Epub 2017 Mar 22. PMID: 28372791.	no	Time of treatment before 2011
329	Soliman OA, Koptan WM. Proximal humeral fractures treated with hemiarthroplasty: does tenodesis of the long head of the biceps improve results? Injury. 2013 Apr;44(4):461-4. doi: 10.1016/j.injury.2012.09.012. Epub 2012 Oct 11. PMID: 23063703.	no	Age < 65 years
330	Solomon JA, Joseph SM, Shishani Y, Victoroff BN, Wilber JH, Gobezie R, Gillespie RJ. Cost Analysis of Hemiarthroplasty Versus Reverse Shoulder Arthroplasty for Fractures. Orthopedics. 2016 Jul 1;39(4):230-4. doi: 10.3928/01477447-20160610-03. Epub 2016 Jun 20. PMID: 27322171.	no	No CMS used
331	Song H, Wang M, Du H, Mu W. Comparison of locking plates and intramedullary nails in treatment of three-part or four-part proximal humeral neck fractures in elderly population: A randomized trial protocol. Medicine (Baltimore). 2020 Nov 13;99(46):e22914. doi: 10.1097/MD.0000000000022914. PMID: 33181658; PMCID: PMC7668495.	no	Age < 65 years
332	Spross C, Platz A, Erschbamer M, Lattmann T, Dietrich M. Surgical treatment of Neer Group VI proximal humeral fractures: retrospective comparison of PHILOS® and hemiarthroplasty. Clin Orthop Relat Res. 2012 Jul;470(7):2035-42. doi: 10.1007/s11999-011-2207-1. Epub 2011 Dec 13. PMID: 22161081; PMCID: PMC3369075.	no	Time of treatment before 2011
333	Spross C, Platz A, Rufibach K, Lattmann T, Forberger J, Dietrich M. The PHILOS plate for proximal humeral fractures--risk factors for complications at one year. J Trauma Acute Care Surg. 2012 Mar;72(3):783-92. doi: 10.1097/TA.0b013e31822c1b5b. PMID: 22491570.	no	Time of treatment before 2011
334	Stone MA, Namdari S. Surgical Considerations in the Treatment of Osteoporotic Proximal Humerus Fractures. Orthop Clin North Am. 2019 Apr;50(2):223-231. doi: 10.1016/j.ocl.2018.10.005. Epub 2019 Feb 12. PMID: 30850080.	no	Review
335	Sun JC, Li YL, Ning GZ, Wu Q, Feng SQ. Treatment of three- and four-part proximal humeral fractures with locking proximal humerus plate. Eur J Orthop Surg Traumatol. 2013 Aug;23(6):699-704. doi: 10.1007/s00590-012-1040-x. Epub 2012 Jul 12. PMID: 23412173.	no	only LPF (no comparison group for network analysis)
336	Sun Q, Wu X, Wang L, Cai M. The plate fixation strategy of complex proximal humeral fractures. Int Orthop. 2020 Sep;44(9):1785-1795. doi: 10.1007/s00264-020-04544-7. Epub 2020 Jun 13. PMID: 32535700.	no	Review
337	Tallay E, Lindberg SK, Lee-Ødegård S, Bjordal J, Fraser AN, Madsen JE, Fjalestad T. External validity in a multicenter randomized clinical trial of proximal humeral fractures: the DelPhi trial. Eur J Orthop Surg Traumatol. 2022 Feb;32(2):317-323. doi: 10.1007/s00590-021-02982-6. Epub 2021 Apr 20. PMID: 33880653; PMCID: PMC8783856.	no	No CMS used
338	Tapscott DC, Paxton ES. Decision-Making and Management of Proximal Humerus Nonunions. Orthop Clin North Am. 2021 Oct;52(4):369-379. doi: 10.1016/j.ocl.2021.05.008. PMID: 34538349.	no	Review
339	Tarallo L, Micheloni GM, Giorgini A, Lombardi M, Limone B, Catani F, Porcellini G. Anatomically reduced fixation should always be considered when treating B and C proximal epiphyseal humeral fractures. J Orthop Traumatol. 2022 Nov 5;23(1):51. doi: 10.1186/s10195-022-00668-1. PMID: 36334166; PMCID: PMC9637075.	no	Age < 65 years
340	Tepass A, Blumenstock G, Weise K, Rolauffs B, Bahrs C. Current strategies for the treatment of proximal humeral fractures: an analysis of a survey carried out at 348 hospitals in Germany, Austria, and Switzerland. J Shoulder Elbow Surg. 2013 Jan;22(1):e8-14. doi: 10.1016/j.jse.2012.04.002. Epub 2012 Jul 20. PMID: 22818893.	no	Age < 65 years
341	Tepass A, Weise K, Rolauffs B, Blumenstock G, Bahrs C. Behandlung proximaler Humerusfrakturen in Deutschland: Einfluss von Krankenhausversorgungsstufe und Behandlungsfrequenz [Treatment of proximal humeral fractures in Germany: Influence of the level of hospital care and the frequency of treatment]. Unfallchirurg. 2015 Sep;118(9):772-9. German. doi: 10.1007/s00113-013-2531-x. PMID: 24682453.	no	Age < 65 years
342	Thomazeau H, Richou J, Benkalfalte T, Kerhousse G, Le Nen D, Veillard D. Is it worth fixing proximal humeral fractures at increased vascular risk? Orthop Traumatol Surg Res. 2012 Jun;98(4):383-9. doi: 10.1016/j.otsr.2012.01.008. Epub 2012 May 18. PMID: 22609176.	no	Time of treatment before 2011
343	Thon SG, Seidl AJ, Bravman JT, McCarty EC, Savoie FH 3rd, Frank RM. Advances and Update on Reverse Total Shoulder Arthroplasty. Curr Rev Musculoskelet Med. 2020 Feb;13(1):11-19. doi: 10.1007/s12178-019-09582-2. PMID: 31884675; PMCID: PMC7083978.	no	Review
344	Ting M, Kusnezov N, Dunn J, Dwivedi AK, Pirela-Cruz MA. The Deltoid Lift: A Comparison Study of Exposure Area in Proximal Humeral Approaches. Hand (N Y). 2017 Jul;12(4):401-407. doi: 10.1177/1558944716668168. Epub 2016 Sep 12. PMID: 28644936; PMCID: PMC5484440.	no	Cadaver study
345	Torchia MT, Austin DC, Cozzolino N, Jacobowitz L, Bell JE. Acute versus delayed reverse total shoulder arthroplasty for the treatment of proximal humeral fractures in the elderly population: a systematic review and meta-analysis. J Shoulder Elbow Surg. 2019 Apr;28(4):765-773. doi: 10.1016/j.jse.2018.10.004. Epub 2019 Jan 15. PMID: 30658889.	no	Meta analysis
346	Torres-Izquierdo B, Tippabhatla A, Baldwin K, Upasani V, Sanders J, Goldstein R, Denning JR, Hosseinzadeh P. Is There a Role for Isolated Closed Reduction in the Emergency Department Without Fixation for Displaced Proximal Humerus Fractures in Adolescents? J Pediatr Orthop. 2024 Apr 1;44(4):e310-e315. doi: 10.1097/BPO.0000000000002609. Epub 2023 Dec 28. PMID: 38151963.	no	Age < 65 years
347	Trikoupis IG, Savvidou OD, Tsantes AG, Papadopoulos DV, Goumenos SD, Vottis C, Kaspiris A, Kontogeorgakos V, Papagelopoulos PJ. Prosthetic Reconstruction of the Shoulder After Resection of Proximal Humerus Bone Tumor. Orthopedics. 2022 Nov-Dec;45(6):e335-e341. doi: 10.3928/01477447-20220907-03. Epub 2022 Sep 13. PMID: 36098572.	no	Pathological fracture
348	Troiano E, Peri G, Calò I, Colasanti GB, Mondanelli N, Giannotti S. A novel "7 sutures and 8 knots" surgical technique in reverse shoulder arthroplasty for proximal humeral fractures: tuberosity healing improves short-term clinical results. J Orthop Traumatol. 2023 May 8;24(1):18. doi: 10.1186/s10195-023-00697-4. PMID: 37155113; PMCID: PMC10167075.	no	only RTSA (no comparison group for network analysis)
349	Tsitsilonis S, Schaser KD, Kiefer H, Wichlas F. The treatment of the proximal humeral fracture with the use of the PHN Nailing System: the importance of reduction. Acta Chir Orthop Traumatol Cech. 2013;80(4):250-5. PMID: 24119472.	no	No LPF/RTSA
350	Twomey-Kozak J, Hurley E, Levin J, Anakwenze O, Klifto C. Technological innovations in shoulder replacement: current concepts and the future of robotics in total shoulder arthroplasty. J Shoulder Elbow Surg. 2023 Oct;32(10):2161-2171. doi: 10.1016/j.jse.2023.04.022. Epub 2023 May 30. PMID: 37263482.	no	Review
351	Valenti P, Aliani D, Maroun C, Werthel JD, Elkolti K. Shoulder hemiarthroplasty for proximal humeral fractures: analysis of clinical and radiographic outcomes at midterm follow-up: a series of 51 patients. Eur J Orthop Surg Traumatol. 2017 Apr;27(3):309-315. doi: 10.1007/s00590-017-1927-7. Epub 2017 Mar 27. PMID: 28349211.	no	No LPF/RTSA
352	van der Merwe M, Boyle MJ, Frampton CMA, Ball CM. Reverse shoulder arthroplasty compared with hemiarthroplasty in the treatment of acute proximal humeral fractures. J Shoulder Elbow Surg. 2017 Sep;26(9):1539-1545. doi: 10.1016/j.jse.2017.02.005. Epub 2017 Apr 12. PMID: 28412103.	no	Time of treatment before 2011, Age < 65 years
353	Verbeek PA, van den Akker-Scheek I, Wendt KW, Diercks RL. Hemiarthroplasty versus angle-stable locking compression plate osteosynthesis in the treatment of three- and four-part fractures of the proximal humerus in the elderly: design of a randomized controlled trial. BMC Musculoskelet Disord. 2012 Feb 9;13:16. doi: 10.1186/1471-2474-13-16. PMID: 22321162; PMCID: PMC3299658.	no	Age < 65 years
354	Verdano MA, Aliani D, Galavotti C, Maroun C, Vaienti E, Ceccarelli F. Grammont versus lateralizing reverse shoulder arthroplasty for proximal humerus fracture: functional and radiographic outcomes. Musculoskelet Surg. 2018 Oct;102(Suppl 1):57-65. doi: 10.1007/s12306-018-0565-5. Epub 2018 Oct 20. PMID: 30343472.	no	only RTSA (no comparison group for network analysis)
355	Verdano MA, Aliani D, Pellegrini A, Baudi P, Pedrazzi G, Ceccarelli F. Isolated fractures of the greater tuberosity in proximal humerus: does the direction of displacement influence functional outcome? An analysis of displacement in greater tuberosity fractures. Acta Biomed. 2014 Jan 23;84(3):219-28. PMID: 24458167.	no	No LPF/RTSA
356	Verdano MA, Baudi P, Pellegrini A, Lunini E, Aliani D, Scita G, Schiavi P, Costantino C, Ceccarelli F. Strength recovery after proximal humeral fractures treated with locking plate. Musculoskelet Surg. 2014 Apr;98 Suppl 1:61-9. doi: 10.1007/s12306-014-0323-2. Epub 2014 Mar 23. PMID: 24659200.	no	Time of treatment before 2011, Age < 65 years
357	Vicenti G, Antonella A, Filipponi M, Conserva V, Solarino G, Carrozzo M, Moretti B. A comparative retrospective study of locking plate fixation versus a dedicated external fixator of 3- and 4-part proximal humerus fractures: Results after 5 years. Injury. 2019 Jul;50 Suppl 2:S80-S88. doi: 10.1016/j.injury.2019.01.051. Epub 2019 Mar 9. PMID: 30926138.	no	Age < 65 years
358	Villodre-Jiménez J, Estrems-Díaz V, Diranzo-García J, Bru-Pomer A. Reverse shoulder arthroplasty in 3 and 4 part proximal humeral fractures in patients aged more than 65 years: Results and complications. Rev Esp Cir Ortop Traumatol. 2017 Jan-Feb;61(1):43-50. English, Spanish. doi: 10.1016/j.recot.2016.09.005. Epub 2016 Nov 3. PMID: 27818189.	no	Time of treatment before 2011
359	Virk MS, Aiyash SS, Frank RM, Mellano CS, Shewman EF, Wang VM, Romeo AA. Biomechanical comparison of subscapularis peel and lesser tuberosity osteotomy for double-row subscapularis repair technique in a cadaveric arthroplasty model. J Orthop Surg Res. 2019 Nov 28;14(1):391. doi: 10.1186/s13018-019-1372-x. PMID: 31779665; PMCID: PMC6883688.	no	Biomechanical analysis
360	Voigt C, Böhme S, Katthagen C, Lill H. Ergebnisvergleich primärer versus sekundärer Frakturprothetik am proximalen Humerus [Comparison of results after primary and secondary shoulder arthroplasty for proximal humeral fractures]. Z Orthop Unfall. 2012 Apr;150(2):156-62. German. doi: 10.1055/s-0031-1298370. Epub 2012 Apr 12. PMID: 22498839.	no	Age < 65 years
361	Wallace MJ, Bledsoe G, Moed BR, Israel HA, Kaar SG. Relationship of cortical thickness of the proximal humerus and pullout strength of a locked plate and screw construct. J Orthop Trauma. 2012 Apr;26(4):222-5. doi: 10.1097/BOT.0b013e31822421f7. PMID: 22207205.	no	Cadaver study
362	Wang G, Mao Z, Zhang L, Zhang L, Zhao Y, Yin P, Gao L, Tang P, Kang H. Meta-analysis of locking plate versus intramedullary nail for treatment of proximal humeral fractures. J Orthop Surg Res. 2015 Sep 15;10:122. doi: 10.1186/s13018-015-0242-4. PMID: 26370230; PMCID: PMC4570456.	no	Meta analysis
363	Wang JQ, Lin CC, Zhao YM, Jiang BJ, Huang XJ. Comparison between minimally invasive deltoid-split and extended deltoid-split approach for proximal humeral fractures: a case-control study. BMC Musculoskelet Disord. 2020 Jun 27;21(1):406. doi: 10.1186/s12891-020-03417-9. PMID: 32593311; PMCID: PMC7321543.	no	Age < 65 years
364	Wang Q, Liu Y, Zhang M, Zhu Y, Wang L, Chen Y. Optimal viewing angles of intraoperative fluoroscopy for detecting screw penetration in proximal humeral fractures: a cadaveric study. BMC Musculoskelet Disord. 2018 Sep 7;19(1):320. doi: 10.1186/s12891-018-2247-8. PMID: 30193570; PMCID: PMC6128991.	no	Cadaver study
365	Wang Q, Sheng N, Huang JT, Zhu H, Tuerxun M, Ruan Z, Shi T, Zhu Y, Zhang Y, Rui B, Wang L, Chen Y. Effect of Fibular Allograft Augmentation in Medial Column Comminuted Proximal Humeral Fractures: A Randomized Controlled Trial. J Bone Joint Surg Am. 2023 Feb 15;105(4):302-311. doi: 10.2106/JBJS.22.00746. Epub 2022 Dec 21. PMID: 36729429.	no	Age < 65 years
366	Wedin R, Hansen BH, Laitinen M, Trovik C, Zaikova O, Bergh P, Kalén A, Schwarz-Lausten G, Vult von Steyern F, Walloe A, Keller J, Weiss RJ. Complications and survival after surgical treatment of 214 metastatic lesions of the humerus. J Shoulder Elbow Surg. 2012 Aug;21(8):1049-55. doi: 10.1016/j.jse.2011.06.019. Epub 2011 Oct 7. PMID: 21982491.	no	Age < 65 years
367	Werthel JD, Lonjon G, Jo S, Cofield R, Sperling JW, Elhassan BT. Long-term outcomes of cemented versus cementless humeral components in arthroplasty of the shoulder: a propensity score-matched analysis. Bone Joint J. 2017 May;99-B(5):666-673. doi: 10.1302/0301-620X.99B5.BJJ-2016-0910.R1. Erratum in: Bone Joint J. 2018 Sep;100-B(9):1260. doi: 10.1302/0301-620X.100B9.BJJ-2018-0748b. PMID: 28455477.	no	Time of treatment before 2011
368	Windolf M, Knierzinger D, Nijs S, Sermon A, Blauth M, Richards RG, Buschbaum J. In Vitro Testing and Clinical Handling of a Novel Implant Positioning Technology for Proximal Humeral Plating. Medicina (Kaunas). 2023 Feb 23;59(3):450. doi: 10.3390/medicina59030450. PMID: 36984451; PMCID: PMC10055017.	no	Cadaver study
369	Winklhofer S, Benninger E, Spross C, Morsbach F, Rahm S, Ross S, Jost B, Thali MJ, Stolzmann P, Alkadhi H, Guggenberger R. CT metal artefact reduction for internal fixation of the proximal humerus: value of mono-energetic extrapolation from dual-energy and iterative reconstructions. Clin Radiol. 2014 May;69(5):e199-206. doi: 10.1016/j.crad.2013.12.011. Epub 2014 Feb 27. PMID: 24582174.	no	No CMS used
370	Wright MA, Aleem A, Murthi AM, Zmistowski B. Gender differences among shoulder arthroplasty surgeons: past, present, and future. J Shoulder Elbow Surg. 2024 Aug;33(8):1799-1804. doi: 10.1016/j.jse.2023.11.026. Epub 2024 Jan 17. PMID: 38237720.	no	no PHF, no CMS used
371	Wu Y, Shang P, Che L, Ye T, Wang L, Qiu S. The necessity of strength evaluation in assessment of clinical outcome after shoulder surgery : follow-up data from patients with complex proximal humerus fractures treated by locking plate fixation. Acta Orthop Belg. 2016 Aug;82(2):189-196. PMID: 27682279.	no	Time of treatment before 2011
372	Xue G, Chahal K, Lim T, Hu S, Li S, Liu J. Titanium mini locking plate with trans-osseous sutures for the treatment of humeral greater tuberosity fracture osteosynthesis versus PHILOS: a retrospective view. Int Orthop. 2018 Oct;42(10):2467-2473. doi: 10.1007/s00264-018-3823-0. Epub 2018 Mar 3. PMID: 29500554.	no	Age < 65 years
373	Yahuaca BI, Simon P, Christmas KN, Patel S, Gorman RA 2nd, Mighell MA, Frankle MA. Acute surgical management of proximal humerus fractures: ORIF vs. hemiarthroplasty vs. reverse shoulder arthroplasty. J Shoulder Elbow Surg. 2020 Jul;29(7S):S32-S40. doi: 10.1016/j.jse.2019.10.012. Epub 2020 Jan 13. PMID: 31948835.	no	Time of treatment before 2011
374	Yamamoto N, Hongo M, Berglund LJ, Sperling JW, Cofield RH, An KN, Steinmann SP. Biomechanical analysis of a novel locking plate with smooth pegs versus a conventional locking plate with threaded screws for proximal humerus fractures. J Shoulder Elbow Surg. 2013 Apr;22(4):445-50. doi: 10.1016/j.jse.2012.04.005. Epub 2012 Jun 26. PMID: 22743070.	no	Cadaver study
375	Yang H, Lee HJ, Lee YG, Kim JW, Kim YS. Integrity of the Untorn Articular-Sided Tendon in Bursal-Sided Partial-Thickness Rotator Cuff Tear: A Comparative Study of Apoptotic Activity in Torn and Untorn Layers. Am J Sports Med. 2018 Aug;46(10):2478-2485. doi: 10.1177/0363546518782975. Epub 2018 Jul 5. PMID: 29975554.	no	Cadaver study
376	Yang TC, Su YP, Chang MC. The elderly have similar outcomes compared to younger patients after ORIF with locking plate for comminuted proximal humerus fracture. Acta Orthop Traumatol Turc. 2019 Jan;53(1):1-5. doi: 10.1016/j.aott.2018.12.001. Epub 2018 Dec 24. PMID: 30591240; PMCID: PMC6424683.	no	No CMS used
377	Yokoya S, Harada Y, Sumimoto Y, Kikugawa K, Natsu K, Nakamura Y, Nagata Y, Negi H, Watanabe C, Adachi N. Factors affecting stress shielding and osteolysis after reverse shoulder arthroplasty: A multicenter study in a Japanese population. J Orthop Sci. 2024 Mar;29(2):521-528. doi: 10.1016/j.jos.2023.01.003. Epub 2023 Jan 27. PMID: 36710212.	no	No CMS used
378	Yoo MJ, Yoo JI, Lee JY, Park YJ, Kang-Heo. Treatment of typical trampoline fracture of the proximal tibia in children: results of minimum 1 year follow-up. Eur J Trauma Emerg Surg. 2021 Jun;47(3):811-816. doi: 10.1007/s00068-019-01266-3. Epub 2019 Nov 16. PMID: 31734713.	no	No PHF
379	Yoon RS, Dziadosz D, Porter DA, Frank MA, Smith WR, Liporace FA. A comprehensive update on current fixation options for two-part proximal humerus fractures: a biomechanical investigation. Injury. 2014 Mar;45(3):510-4. doi: 10.1016/j.injury.2013.08.024. Epub 2013 Sep 7. PMID: 24168862.	no	Biomechanical analysis
380	You W, Liu LJ, Chen HX, Xiong JY, Wang DM, Huang JH, Ding JL, Wang DP. Application of 3D printing technology on the treatment of complex proximal humeral fractures (Neer3-part and 4-part) in old people. Orthop Traumatol Surg Res. 2016 Nov;102(7):897-903. doi: 10.1016/j.otsr.2016.06.009. Epub 2016 Aug 9. PMID: 27521179.	no	Age < 65 years
381	Zafra M, Uceda P, Flores M, Carpintero P. Reverse total shoulder replacement for nonunion of a fracture of the proximal humerus. Bone Joint J. 2014 Sep;96-B(9):1239-43. doi: 10.1302/0301-620X.96B9.33157. PMID: 25183597.	no	Time of treatment before 2011, Age < 65 years
382	Zang JC, Du JJ, Li C, Wang JB, Ma XL. Comparison between minimally invasive plate osteosynthesis and open plating for proximal humeral fractures: a meta-analysis. J Comp Eff Res. 2018 Oct;7(10):1001-1008. doi: 10.2217/cer-2018-0042. Epub 2018 Oct 1. PMID: 30270641.	no	Meta analysis
383	Zhang AL, Schairer WW, Feeley BT. Hospital readmissions after surgical treatment of proximal humerus fractures: is arthroplasty safer than open reduction internal fixation? Clin Orthop Relat Res. 2014 Aug;472(8):2317-24. doi: 10.1007/s11999-014-3613-y. Epub 2014 Apr 15. PMID: 24733446; PMCID: PMC4079887.	no	Time of treatment before 2011
384	Zhang F, Zhu L, Yang D, Yang P, Ma J, Fu Q, Chen A. Comparison between the spatial subchondral support plate and the proximal humeral locking plate in the treatment of unstable proximal humeral fractures. Int Orthop. 2015 Jun;39(6):1167-73. doi: 10.1007/s00264-015-2705-y. Epub 2015 Feb 26. PMID: 25716110.	no	Age < 65 years
385	Zhang Z, Zhang G, Peng Y, Wang X, Guo H, Zhang W, Tang P, Zhang L. Modified minimally invasive approach and intra-osseous portal for three-part proximal humeral fractures: a comparative study. J Orthop Surg Res. 2018 Feb 1;13(1):24. doi: 10.1186/s13018-017-0701-1. PMID: 29391036; PMCID: PMC5796346.	no	Age < 65 years
386	Zhao L, Qi YM, Yang L, Wang GR, Zheng SN, Wang Q, Liang B, Jiang CZ. Comparison of the Effects of Proximal Humeral Internal Locking System (PHILOS) Alone and PHILOS Combined with Fibular Allograft in the Treatment of Neer Three- or Four-part Proximal Humerus Fractures in the Elderly. Orthop Surg. 2019 Dec;11(6):1003-1012. doi: 10.1111/os.12564. Epub 2019 Nov 24. PMID: 31762222; PMCID: PMC6904636.	yes	included
387	Zhao L, Yang P, Zhu L, Chen AM. Minimal invasive percutaneous plate osteosynthesis (MIPPO) through deltoid-pectoralis approach for the treatment of elderly proximal humeral fractures. BMC Musculoskelet Disord. 2017 May 12;18(1):187. doi: 10.1186/s12891-017-1538-9. PMID: 28499431; PMCID: PMC5429512.	no	Age < 65 years
388	Zheng K, Yu XC, Hu YC, Shao ZW, Xu M, Wang BC, Wang F. Outcome of segmental prosthesis reconstruction for diaphyseal bone tumors: a multi-center retrospective study. BMC Cancer. 2019 Jun 28;19(1):638. doi: 10.1186/s12885-019-5865-0. PMID: 31253134; PMCID: PMC6599373.	no	Age < 65 years
389	Zheng Y, Tang N, Zhang WJ, Shi W, Zhao WW, Yang K. Comparative efficacy and safety of medical treatments for proximal humerus fractures: a systematic review and network meta-analysis. BMC Musculoskelet Disord. 2024 Jan 2;25(1):17. doi: 10.1186/s12891-023-07053-x. PMID: 38166758; PMCID: PMC10759392.	no	meta analysis
390	Zhou L, Zuo D, Wen J, Sun W, Cai Z, Zhang W, Zhang Z, Dong Y, Yang Q, Zhu H, Yuan T. Reduced recurrence rate and comparable functionality after wide resection and reverse total shoulder arthroplasty with allograft-prosthetic composite versus curettage for proximal humeral giant cell tumor: a multicenter retrospective study. J Shoulder Elbow Surg. 2024 May;33(5):1040-1049. doi: 10.1016/j.jse.2023.…	no	Time of treatment before 2011
391	Zhou ZB, Gao YS, Tang MJ, Sun YQ, Zhang CQ. Minimally invasive percutaneous osteosynthesis for proximal humeral shaft fractures with the PHILOS through the deltopectoral approach. Int Orthop. 2012 Nov;36(11):2341-5. doi: 10.1007/s00264-012-1649-8. Epub 2012 Sep 7. PMID: 22955676; PMCID: PMC3479278.	no	Time of treatment before 2011, Age < 65 years
392	Ziegler P, Maier S, Stöckle U, Gühring M, Stuby FM. The Treatment of Proximal Humerus Fracture Using Internal Fixation with Fixed-angle Plates. Dtsch Arztebl Int. 2019 Nov 8;116(45):757-763. doi: 10.3238/arztebl.2019.0757. PMID: 31775999; PMCID: PMC6916705.	no	No CMS used
